# Supplementary material for: 2-Amino-4,6-dimeth­oxy­pyrimidin-1-ium p-toluene­sulfonate
Source: Acta Crystallogr Sect E Struct Rep Online. 2011 Sep 17;67(Pt 10):o2679–80. doi: 10.1107/S160053681103755X (PMC3201388; doi:10.1107/S160053681103755X)
Supplement: Supplementary file 1 [file e-67-o2679-sup1.cif]

##############################################################################
#                                                                            #
# This CIF contains the data in a paper accepted for publication in          #
# Acta Crystallographica Section E. It conforms to the requirements of       #
# Notes for Authors for Acta Crystallographica Section E, and has been       #
# peer reviewed under the auspices of the IUCr Commission on Journals.       #
#                                                                            #
# Full details of the Crystallographic Information File format               #
# are given in the paper "The Crystallographic Information File (CIF):       #
# a New Standard Archive File for Crystallography" by S. R. Hall, F. H.      #
# Allen and I. D. Brown [Acta Cryst. (1991), A47, 655-685].                  #
#                                                                            #
# The current version of the core CIF dictionary is obtainable from          #
# ftp://ftp.iucr.org/pub/cif_core.dic.                                       #
#                                                                            #
# Software is freely available for graphical display of the structure(s)     #
# in this CIF. For information consult the CIF software page                 #
# http://www.iucr.org/resources/cif/software.                                #
#                                                                            #
# This file may be used for bona fide research purposes within the           #
# scientific community so long as proper attribution is given to the journal # 
# article from which it was obtained.                                        #
#                                                                            #
##############################################################################
data_global
_audit_creation_method     'PLATON <TABLE ACC> option'
_journal_date_recd_electronic     2011-09-07
_journal_date_accepted     2011-09-14
_journal_name_full     'Acta Crystallographica, Section E'
_journal_year     2011
_journal_volume     67
_journal_issue     10
_journal_page_first     o2679
_journal_page_last     o2680
_journal_paper_category     QO
_journal_coeditor_code     LH5333
_publ_contact_author_name
;
'P. Thomas Muthiah'
;
_publ_contact_author_address
;
School of Chemistry
Bharathidasan University
Tiruchirappalli 620 024
Tamil Nadu, India
;
_publ_contact_author_email     'tommtrichy@yahoo.co.in'
_publ_contact_author_fax     '0431-2407045'
_publ_contact_author_phone     '0431-2407053'
_publ_section_title
;
2-Amino-4,6-dimethoxypyrimidin-1-ium <i>p</i>-toluenesulfonate
;
loop_
    _publ_author_name
    _publ_author_address
    'Sundaramoorthy Gomathi'
;
School of Chemistry
Bharathidasan University
Tiruchirappalli 620 024
Tamilnadu
India
;
    'Packianathan Thomas Muthiah'
;
School of Chemistry
Bharathidasan University
Tiruchirappalli 620 024
Tamilnadu
India
;
data_I
_chemical_name_systematic
;
2-Amino-4,6-dimethoxypyrimidin-1-ium <i>p</i>-toluenesulfonate
;
_chemical_name_common     ?
_chemical_formula_moiety     'C6 H10 N3 O2 +, C7 H7 O3 S -'
_chemical_formula_sum     'C13 H17 N3 O5 S'
_chemical_formula_structural     ?
_chemical_formula_iupac     'C6 H10 N3 O2 +, C7 H7 O3 S -'
_chemical_formula_weight     327.37
_chemical_melting_point     ?
_symmetry_cell_setting     orthorhombic
_symmetry_space_group_name_H-M     'P c a 21'
_symmetry_space_group_name_Hall     'P 2c -2ac'
loop_
    _symmetry_equiv_pos_site_id
    _symmetry_equiv_pos_as_xyz
    1 x,y,z
    2 -x,-y,1/2+z
    3 1/2-x,y,1/2+z
    4 1/2+x,-y,z
_cell_length_a     15.2116(2)
_cell_length_b     12.1422(2)
_cell_length_c     8.34970(10)
_cell_angle_alpha     90
_cell_angle_beta     90
_cell_angle_gamma     90
_cell_volume     1542.21(4)
_cell_formula_units_Z     4
_cell_measurement_reflns_used     5264
_cell_measurement_theta_min     1.7
_cell_measurement_theta_max     31.9
_cell_measurement_temperature     296
_cell_special_details
;
;
_exptl_crystal_description     'prism'
_exptl_crystal_colour     'colourless'
_exptl_crystal_size_max     0.200
_exptl_crystal_size_mid     0.180
_exptl_crystal_size_min     0.150
_exptl_crystal_size_rad     ?
_exptl_crystal_density_diffrn     1.410
_exptl_crystal_density_meas     ?
_exptl_crystal_density_method     'Not Measured'
_exptl_crystal_F_000     688
_exptl_absorpt_coefficient_mu     0.237
_exptl_absorpt_correction_type     multi-scan
_exptl_absorpt_process_details     '(SADABS; Bruker, 2008)'
_exptl_absorpt_correction_T_min     0.954
_exptl_absorpt_correction_T_max     0.965
_exptl_special_details
;
;
_diffrn_ambient_temperature     296
_diffrn_radiation_type     'MoK\a'
_diffrn_radiation_wavelength     0.71073
_diffrn_radiation_source     'fine-focus sealed tube'
_diffrn_radiation_monochromator     'graphite'
_diffrn_measurement_device_type     'Bruker SMART APEXII CCD area-detector'
_diffrn_measurement_method     '\f and \w scans'
_diffrn_detector_area_resol_mean     ?
_diffrn_reflns_number     35029
_diffrn_reflns_av_R_equivalents     0.0317
_diffrn_reflns_av_sigmaI/netI     0.0212
_diffrn_reflns_theta_min     1.68
_diffrn_reflns_theta_max     31.87
_diffrn_reflns_theta_full     31.87
_diffrn_measured_fraction_theta_max     0.999
_diffrn_measured_fraction_theta_full     0.999
_diffrn_reflns_limit_h_min     -21
_diffrn_reflns_limit_h_max     22
_diffrn_reflns_limit_k_min     -17
_diffrn_reflns_limit_k_max     18
_diffrn_reflns_limit_l_min     -12
_diffrn_reflns_limit_l_max     12
_diffrn_reflns_reduction_process
;
;
_diffrn_standards_number     0
_diffrn_standards_interval_count     .
_diffrn_standards_interval_time     .
_diffrn_standards_decay_%     ?
loop_
    _diffrn_standard_refln_index_h
    _diffrn_standard_refln_index_k
    _diffrn_standard_refln_index_l
    ? ? ?
_refine_special_details
;
Refinement on <i>F</i>^2^ for ALL reflections except those flagged by the user
for potential systematic errors. Weighted <i>R</i>-factors <i>wR</i> and all
goodnesses of fit <i>S</i> are based on <i>F</i>^2^, conventional
<i>R</i>-factors <i>R</i> are based on <i>F</i>, with <i>F</i> set to zero for
negative <i>F</i>^2^. The observed criterion of <i>F</i>^2^ > \s(<i>F</i>^2^)
is used only for calculating -<i>R</i>-factor-obs <i>etc</i>. and is not
relevant to the choice of reflections for refinement. <i>R</i>-factors based
on <i>F</i>^2^ are statistically about twice as large as those based on
<i>F</i>, and <i>R</i>-factors based on ALL data will be even larger.
;
_reflns_number_total     5264
_reflns_number_gt     4257
_reflns_threshold_expression     I>2\s(I)
_refine_ls_structure_factor_coef     Fsqd
_refine_ls_matrix_type     full
_refine_ls_R_factor_all     0.0476
_refine_ls_R_factor_gt     0.0354
_refine_ls_wR_factor_gt     0.0908
_refine_ls_wR_factor_ref     0.0979
_refine_ls_goodness_of_fit_ref     1.035
_refine_ls_restrained_S_all     1.035
_refine_ls_number_reflns     5264
_refine_ls_number_parameters     202
_refine_ls_number_restraints     1
_refine_ls_number_constraints     ?
_refine_ls_hydrogen_treatment     constr
_refine_ls_weighting_scheme     calc
_refine_ls_weighting_details
         'calc w=1/[\s^2^(Fo^2^)+(0.0621P)^2^+0.0019P] where P=(Fo^2^+2Fc^2^)/3'
_atom_sites_solution_hydrogens     geom
_atom_sites_solution_primary     direct
_atom_sites_solution_secondary     difmap
_refine_ls_shift/su_max     0.001
_refine_ls_shift/su_mean     0.000
_refine_diff_density_max     0.208
_refine_diff_density_min     -0.230
_refine_ls_extinction_method     'none'
_refine_ls_abs_structure_details     'Flack (1983) 2449, Friedel pairs'
_refine_ls_abs_structure_Flack     -0.01(6)
loop_
    _atom_type_symbol
    _atom_type_description
    _atom_type_scat_dispersion_real
    _atom_type_scat_dispersion_imag
    _atom_type_scat_source
    S S 0.1246 0.1234 'International Tables Vol C Tables 4.2.6.8 and 6.1.1.4'
    O O 0.0106 0.0060 'International Tables Vol C Tables 4.2.6.8 and 6.1.1.4'
    N N 0.0061 0.0033 'International Tables Vol C Tables 4.2.6.8 and 6.1.1.4'
    H H 0.0000 0.0000 'International Tables Vol C Tables 4.2.6.8 and 6.1.1.4'
    C C 0.0033 0.0016 'International Tables Vol C Tables 4.2.6.8 and 6.1.1.4'
_computing_data_collection     'APEX2 (Bruker, 2008)'
_computing_cell_refinement     'SAINT (Bruker, 2008)'
_computing_data_reduction     'SAINT (Bruker, 2008)'
_computing_structure_solution     'SHELXS97 (Sheldrick, 2008)'
_computing_structure_refinement     'SHELXL97 (Sheldrick, 2008)'
_computing_molecular_graphics
                                 'PLATON (Spek, 2009) and POV-RAY (Cason, 2004)'
_computing_publication_material     'PLATON (Spek, 2009)'
loop_
    _atom_site_type_symbol
    _atom_site_label
    _atom_site_fract_x
    _atom_site_fract_y
    _atom_site_fract_z
    _atom_site_U_iso_or_equiv
    _atom_site_thermal_displace_type
    _atom_site_calc_flag
    _atom_site_refinement_flags
    _atom_site_occupancy
    O O1 0.19507(6) 0.22303(9) 0.38465(14) 0.0511(3) Uani . . 1.000
    O O2 0.11421(6) -0.06832(9) 0.04130(13) 0.0501(3) Uani . . 1.000
    N N1 0.29344(7) 0.11712(9) 0.26107(13) 0.0402(3) Uani . . 1.000
    N N2 0.40346(7) 0.01635(11) 0.14147(18) 0.0496(4) Uani . . 1.000
    N N3 0.25982(7) -0.03173(10) 0.08987(14) 0.0404(3) Uani . . 1.000
    C C2 0.31858(9) 0.03320(10) 0.16420(17) 0.0390(3) Uani . . 1.000
    C C4 0.17567(9) -0.00833(12) 0.11384(17) 0.0403(4) Uani . . 1.000
    C C5 0.14437(8) 0.07733(12) 0.21022(17) 0.0428(3) Uani . . 1.000
    C C6 0.20693(8) 0.13947(11) 0.28454(15) 0.0400(4) Uani . . 1.000
    C C7 0.14081(10) -0.16405(13) -0.0479(2) 0.0540(4) Uani . . 1.000
    C C8 0.10582(10) 0.25880(15) 0.4142(2) 0.0563(5) Uani . . 1.000
    S S1 0.50030(2) 0.23323(3) 0.42863(6) 0.04280(10)
                                                    Uani . . 1.000
    O O3 0.52077(8) 0.12267(9) 0.37468(16) 0.0570(4) Uani . . 1.000
    O O4 0.41176(7) 0.26565(10) 0.3831(2) 0.0647(5) Uani . . 1.000
    O O5 0.51823(10) 0.24747(13) 0.59809(18) 0.0739(5) Uani . . 1.000
    C C9 0.57224(9) 0.32344(11) 0.32795(17) 0.0422(3) Uani . . 1.000
    C C10 0.66162(10) 0.30482(15) 0.3425(2) 0.0591(5) Uani . . 1.000
    C C11 0.72049(13) 0.37635(17) 0.2707(3) 0.0705(6) Uani . . 1.000
    C C12 0.69171(15) 0.46724(14) 0.1854(2) 0.0648(6) Uani . . 1.000
    C C13 0.60373(15) 0.48291(15) 0.1698(3) 0.0698(6) Uani . . 1.000
    C C14 0.54237(12) 0.41230(13) 0.2414(2) 0.0601(5) Uani . . 1.000
    C C15 0.7578(2) 0.54823(18) 0.1173(3) 0.0919(9) Uani . . 1.000
    H H1 0.33270 0.15660 0.30810 0.0480 Uiso calc R 1.000
    H H2A 0.42080 -0.03590 0.07950 0.0600 Uiso calc R 1.000
    H H2B 0.44140 0.05760 0.18870 0.0600 Uiso calc R 1.000
    H H5 0.08460 0.09110 0.22280 0.0510 Uiso calc R 1.000
    H H7A 0.16740 -0.21650 0.02330 0.0810 Uiso calc R 1.000
    H H7B 0.18250 -0.14290 -0.12860 0.0810 Uiso calc R 1.000
    H H7C 0.09030 -0.19660 -0.09800 0.0810 Uiso calc R 1.000
    H H8A 0.07310 0.19980 0.46210 0.0840 Uiso calc R 1.000
    H H8B 0.07880 0.27950 0.31480 0.0840 Uiso calc R 1.000
    H H8C 0.10640 0.32090 0.48540 0.0840 Uiso calc R 1.000
    H H10 0.68200 0.24450 0.40020 0.0710 Uiso calc R 1.000
    H H11 0.78050 0.36310 0.27980 0.0850 Uiso calc R 1.000
    H H13 0.58360 0.54230 0.10970 0.0840 Uiso calc R 1.000
    H H14 0.48240 0.42530 0.23060 0.0720 Uiso calc R 1.000
    H H15A 0.72930 0.59500 0.04060 0.1380 Uiso calc R 1.000
    H H15B 0.80450 0.50860 0.06570 0.1380 Uiso calc R 1.000
    H H15C 0.78160 0.59230 0.20230 0.1380 Uiso calc R 1.000
loop_
    _atom_site_aniso_label
    _atom_site_aniso_U_11
    _atom_site_aniso_U_22
    _atom_site_aniso_U_33
    _atom_site_aniso_U_12
    _atom_site_aniso_U_13
    _atom_site_aniso_U_23
    O1 0.0369(5) 0.0605(6) 0.0559(6) 0.0002(4) -0.0028(4) -0.0136(5)
    O2 0.0340(4) 0.0573(6) 0.0589(6) -0.0034(4) -0.0075(4) -0.0086(5)
    N1 0.0323(5) 0.0477(6) 0.0407(5) -0.0051(4) -0.0035(4) 0.0014(4)
    N2 0.0311(5) 0.0558(7) 0.0619(8) -0.0011(5) -0.0030(5) -0.0073(6)
    N3 0.0325(5) 0.0456(5) 0.0431(5) -0.0023(4) -0.0030(4) 0.0026(4)
    C2 0.0337(5) 0.0427(6) 0.0405(6) -0.0006(4) -0.0012(5) 0.0067(5)
    C4 0.0327(6) 0.0474(7) 0.0409(6) -0.0038(5) -0.0056(5) 0.0060(5)
    C5 0.0299(5) 0.0512(7) 0.0473(6) -0.0002(5) -0.0042(5) 0.0005(6)
    C6 0.0363(6) 0.0466(7) 0.0370(6) -0.0005(5) -0.0020(5) 0.0043(5)
    C7 0.0480(7) 0.0532(7) 0.0609(9) -0.0052(6) -0.0075(7) -0.0063(7)
    C8 0.0427(7) 0.0624(9) 0.0638(9) 0.0085(6) -0.0062(7) -0.0131(8)
    S1 0.03330(10)
                 0.0475(2) 0.0477(2) -0.00560(10)
                                                -0.00020(10)
                                                           -0.0003(2)
    O3 0.0512(5) 0.0429(5) 0.0770(8) -0.0034(4) -0.0008(5) 0.0019(5)
    O4 0.0348(5) 0.0570(7) 0.1024(11) -0.0026(4) -0.0073(6) -0.0052(6)
    O5 0.0665(8) 0.1106(12) 0.0446(6) -0.0298(7) 0.0061(6) 0.0007(6)
    C9 0.0424(6) 0.0414(6) 0.0427(6) -0.0060(5) -0.0025(5) -0.0021(5)
    C10 0.0417(7) 0.0613(9) 0.0742(11) -0.0056(6) 0.0011(7) 0.0173(9)
    C11 0.0507(9) 0.0794(12) 0.0814(12) -0.0191(8) 0.0087(9) 0.0105(10)
    C12 0.0847(13) 0.0603(9) 0.0493(8) -0.0265(8) 0.0092(8) 0.0011(8)
    C13 0.0933(14) 0.0511(9) 0.0649(10) -0.0095(8) -0.0067(10) 0.0150(8)
    C14 0.0591(10) 0.0530(8) 0.0682(10) 0.0010(7) -0.0086(8) 0.0096(8)
    C15 0.123(2) 0.0774(13) 0.0754(13) -0.0454(14) 0.0247(14) 0.0022(11)
_geom_special_details
;
Bond distances, angles <i>etc</i>. have been calculated using the rounded
fractional coordinates. All su's are estimated from the variances of the
(full) variance-covariance matrix. The cell e.s.d.'s are taken into account in
the estimation of distances, angles and torsion angles
;
loop_
    _geom_bond_atom_site_label_1
    _geom_bond_atom_site_label_2
    _geom_bond_site_symmetry_1
    _geom_bond_site_symmetry_2
    _geom_bond_distance
    _geom_bond_publ_flag
    S1 O4 . . 1.4538(12) n
    S1 O5 . . 1.4513(16) n
    S1 C9 . . 1.7618(14) n
    S1 O3 . . 1.4498(12) n
    O1 C6 . . 1.3269(17) n
    O1 C8 . . 1.4466(18) n
    O2 C7 . . 1.4386(19) n
    O2 C4 . . 1.3310(17) n
    N1 C2 . . 1.3560(17) n
    N1 C6 . . 1.3579(16) n
    N2 C2 . . 1.3210(17) n
    N3 C4 . . 1.3264(17) n
    N3 C2 . . 1.3438(18) n
    N1 H1 . . 0.8600 no
    N2 H2B . . 0.8600 no
    N2 H2A . . 0.8600 no
    C4 C5 . . 1.399(2) no
    C5 C6 . . 1.3638(18) no
    C5 H5 . . 0.9300 no
    C7 H7A . . 0.9600 no
    C7 H7B . . 0.9600 no
    C7 H7C . . 0.9600 no
    C8 H8B . . 0.9600 no
    C8 H8C . . 0.9600 no
    C8 H8A . . 0.9600 no
    C9 C10 . . 1.384(2) no
    C9 C14 . . 1.376(2) no
    C10 C11 . . 1.384(3) no
    C11 C12 . . 1.385(3) no
    C12 C13 . . 1.358(3) no
    C12 C15 . . 1.517(3) no
    C13 C14 . . 1.401(3) no
    C10 H10 . . 0.9300 no
    C11 H11 . . 0.9300 no
    C13 H13 . . 0.9300 no
    C14 H14 . . 0.9300 no
    C15 H15A . . 0.9600 no
    C15 H15B . . 0.9600 no
    C15 H15C . . 0.9600 no
loop_
    _geom_contact_atom_site_label_1
    _geom_contact_atom_site_label_2
    _geom_contact_distance
    _geom_contact_site_symmetry_1
    _geom_contact_site_symmetry_2
    _geom_contact_publ_flag
    S1 H2B 3.0600 . . no
    S1 H2A 2.9600 . 2_655 no
    S1 H1 2.8900 . . no
    O1 C2 3.2870(17) . 3_555 no
    O2 O3 3.1944(17) . 4_455 no
    O3 C5 3.3642(18) . 4_555 no
    O3 N2 2.9398(18) . . no
    O3 N2 3.0233(19) . 2_655 no
    O3 O2 3.1944(17) . 4_555 no
    O4 N1 2.7441(16) . . no
    O5 C5 3.356(2) . 3_555 no
    O5 C8 3.248(2) . 3_555 no
    O1 H15A 2.8100 . 2_665 no
    O2 H2B 2.9100 . 4_455 no
    O3 H10 2.8700 . . no
    O3 H2B 2.1200 . . no
    O3 H2A 2.2000 . 2_655 no
    O4 H14 2.5600 . . no
    O4 H1 1.9000 . . no
    O5 H5 2.6700 . 3_555 no
    O5 H8B 2.3700 . 3_555 no
    O5 H2A 2.7400 . 2_655 no
    O5 H7C 2.8300 . 4_556 no
    N1 O4 2.7441(16) . . no
    N1 C4 3.3492(18) . 3_555 no
    N2 O3 3.0233(19) . 2_654 no
    N2 O3 2.9398(18) . . no
    N3 C6 3.3281(17) . 3_554 no
    N2 H8A 2.7100 . 3_554 no
    N3 H7B 2.5600 . . no
    N3 H7A 2.7100 . . no
    N3 H7B 2.8500 . 3_555 no
    C2 O1 3.2870(17) . 3_554 no
    C2 C7 3.449(2) . 3_555 no
    C2 C6 3.4445(19) . 3_554 no
    C4 N1 3.3492(18) . 3_554 no
    C5 O5 3.356(2) . 3_554 no
    C5 O3 3.3642(18) . 4_455 no
    C6 C2 3.4445(19) . 3_555 no
    C6 N3 3.3281(17) . 3_555 no
    C7 C2 3.449(2) . 3_554 no
    C7 C10 3.577(2) . 2_654 no
    C8 C15 3.559(3) . 2_665 no
    C8 O5 3.248(2) . 3_554 no
    C10 C7 3.577(2) . 2_655 no
    C11 C15 3.583(3) . 3_655 no
    C15 C8 3.559(3) . 2_664 no
    C15 C11 3.583(3) . 3_654 no
    C2 H7B 2.7500 . 3_555 no
    C5 H8A 2.7900 . . no
    C5 H8B 2.7900 . . no
    C7 H11 3.0600 . 2_654 no
    C7 H10 2.9000 . 2_654 no
    C8 H7C 3.0800 . 2_555 no
    C8 H5 2.6100 . . no
    C10 H7A 2.8700 . 4_555 no
    C10 H7B 3.0900 . 2_655 no
    C11 H7A 2.9500 . 4_555 no
    C11 H15B 2.9600 . 3_655 no
    C15 H8C 2.8300 . 2_664 no
    H1 O4 1.9000 . . no
    H1 S1 2.8900 . . no
    H1 H2B 2.2700 . . no
    H2A O5 2.7400 . 2_654 no
    H2A O3 2.2000 . 2_654 no
    H2A S1 2.9600 . 2_654 no
    H2B O2 2.9100 . 4_555 no
    H2B O3 2.1200 . . no
    H2B H1 2.2700 . . no
    H2B S1 3.0600 . . no
    H2B H8A 2.5700 . 3_554 no
    H5 C8 2.6100 . . no
    H5 H8A 2.4000 . . no
    H5 H8B 2.4100 . . no
    H5 O5 2.6700 . 3_554 no
    H7A N3 2.7100 . . no
    H7A C11 2.9500 . 4_455 no
    H7A C10 2.8700 . 4_455 no
    H7A H10 2.5300 . 2_654 no
    H7B C10 3.0900 . 2_654 no
    H7B N3 2.5600 . . no
    H7B H10 2.4100 . 2_654 no
    H7B N3 2.8500 . 3_554 no
    H7B C2 2.7500 . 3_554 no
    H7C H8A 2.5400 . 2_554 no
    H7C O5 2.8300 . 4_454 no
    H7C C8 3.0800 . 2_554 no
    H8A C5 2.7900 . . no
    H8A H5 2.4000 . . no
    H8A H7C 2.5400 . 2_555 no
    H8A N2 2.7100 . 3_555 no
    H8A H2B 2.5700 . 3_555 no
    H8B H5 2.4100 . . no
    H8B O5 2.3700 . 3_554 no
    H8B C5 2.7900 . . no
    H8C H15B 2.5600 . 2_665 no
    H8C C15 2.8300 . 2_665 no
    H10 O3 2.8700 . . no
    H10 C7 2.9000 . 2_655 no
    H10 H7A 2.5300 . 2_655 no
    H10 H7B 2.4100 . 2_655 no
    H11 H15B 2.5400 . . no
    H11 C7 3.0600 . 2_655 no
    H13 H15A 2.3800 . . no
    H14 O4 2.5600 . . no
    H15A H13 2.3800 . . no
    H15A O1 2.8100 . 2_664 no
    H15B H11 2.5400 . . no
    H15B H8C 2.5600 . 2_664 no
    H15B C11 2.9600 . 3_654 no
loop_
    _geom_angle_atom_site_label_1
    _geom_angle_atom_site_label_2
    _geom_angle_atom_site_label_3
    _geom_angle_site_symmetry_1
    _geom_angle_site_symmetry_2
    _geom_angle_site_symmetry_3
    _geom_angle
    _geom_angle_publ_flag
    O5 S1 C9 . . . 105.93(8) n
    O3 S1 C9 . . . 107.10(7) n
    O3 S1 O4 . . . 111.62(8) n
    O3 S1 O5 . . . 111.89(9) n
    O4 S1 O5 . . . 113.38(9) n
    O4 S1 C9 . . . 106.40(7) n
    C6 O1 C8 . . . 117.69(11) n
    C4 O2 C7 . . . 118.70(11) n
    C2 N1 C6 . . . 120.64(11) n
    C2 N3 C4 . . . 116.52(12) n
    C6 N1 H1 . . . 120.00 no
    C2 N1 H1 . . . 120.00 no
    C2 N2 H2B . . . 120.00 no
    C2 N2 H2A . . . 120.00 no
    H2A N2 H2B . . . 120.00 no
    N2 C2 N3 . . . 119.53(12) n
    N1 C2 N2 . . . 118.54(12) n
    N1 C2 N3 . . . 121.92(12) n
    O2 C4 N3 . . . 119.47(13) n
    N3 C4 C5 . . . 125.08(13) n
    O2 C4 C5 . . . 115.45(12) n
    C4 C5 C6 . . . 115.83(12) no
    O1 C6 N1 . . . 112.06(11) n
    N1 C6 C5 . . . 120.00(12) n
    O1 C6 C5 . . . 127.94(12) n
    C4 C5 H5 . . . 122.00 no
    C6 C5 H5 . . . 122.00 no
    H7A C7 H7B . . . 109.00 no
    H7A C7 H7C . . . 109.00 no
    O2 C7 H7A . . . 109.00 no
    O2 C7 H7B . . . 109.00 no
    O2 C7 H7C . . . 109.00 no
    H7B C7 H7C . . . 109.00 no
    H8B C8 H8C . . . 109.00 no
    O1 C8 H8A . . . 109.00 no
    O1 C8 H8B . . . 109.00 no
    O1 C8 H8C . . . 109.00 no
    H8A C8 H8B . . . 110.00 no
    H8A C8 H8C . . . 109.00 no
    S1 C9 C10 . . . 117.83(11) n
    S1 C9 C14 . . . 122.21(12) n
    C10 C9 C14 . . . 119.92(14) no
    C9 C10 C11 . . . 119.68(16) no
    C10 C11 C12 . . . 121.23(18) no
    C11 C12 C13 . . . 118.21(18) no
    C11 C12 C15 . . . 120.0(2) no
    C13 C12 C15 . . . 121.76(18) no
    C12 C13 C14 . . . 121.99(18) no
    C9 C14 C13 . . . 118.94(17) no
    C9 C10 H10 . . . 120.00 no
    C11 C10 H10 . . . 120.00 no
    C10 C11 H11 . . . 119.00 no
    C12 C11 H11 . . . 119.00 no
    C12 C13 H13 . . . 119.00 no
    C14 C13 H13 . . . 119.00 no
    C9 C14 H14 . . . 121.00 no
    C13 C14 H14 . . . 121.00 no
    C12 C15 H15A . . . 110.00 no
    C12 C15 H15B . . . 109.00 no
    C12 C15 H15C . . . 110.00 no
    H15A C15 H15B . . . 109.00 no
    H15A C15 H15C . . . 110.00 no
    H15B C15 H15C . . . 109.00 no
loop_
    _geom_torsion_atom_site_label_1
    _geom_torsion_atom_site_label_2
    _geom_torsion_atom_site_label_3
    _geom_torsion_atom_site_label_4
    _geom_torsion_site_symmetry_1
    _geom_torsion_site_symmetry_2
    _geom_torsion_site_symmetry_3
    _geom_torsion_site_symmetry_4
    _geom_torsion
    _geom_torsion_publ_flag
    O4 S1 C9 C10 . . . . -175.52(13) no
    O3 S1 C9 C10 . . . . -56.03(14) no
    O3 S1 C9 C14 . . . . 126.16(13) no
    O5 S1 C9 C14 . . . . -114.27(14) no
    O4 S1 C9 C14 . . . . 6.66(15) no
    O5 S1 C9 C10 . . . . 63.54(14) no
    C8 O1 C6 N1 . . . . 177.13(12) no
    C8 O1 C6 C5 . . . . -3.9(2) no
    C7 O2 C4 N3 . . . . 6.4(2) no
    C7 O2 C4 C5 . . . . -174.33(13) no
    C2 N1 C6 C5 . . . . -0.07(18) no
    C2 N1 C6 O1 . . . . 179.01(12) no
    C6 N1 C2 N2 . . . . 178.19(13) no
    C6 N1 C2 N3 . . . . -1.0(2) no
    C4 N3 C2 N1 . . . . 1.2(2) no
    C2 N3 C4 C5 . . . . -0.4(2) no
    C4 N3 C2 N2 . . . . -177.98(13) no
    C2 N3 C4 O2 . . . . 178.80(12) no
    O2 C4 C5 C6 . . . . -179.77(12) no
    N3 C4 C5 C6 . . . . -0.5(2) no
    C4 C5 C6 N1 . . . . 0.8(2) no
    C4 C5 C6 O1 . . . . -178.16(13) no
    S1 C9 C10 C11 . . . . -177.39(15) no
    C14 C9 C10 C11 . . . . 0.5(3) no
    S1 C9 C14 C13 . . . . 177.50(14) no
    C10 C9 C14 C13 . . . . -0.3(2) no
    C9 C10 C11 C12 . . . . 0.6(3) no
    C10 C11 C12 C13 . . . . -1.9(3) no
    C10 C11 C12 C15 . . . . 175.99(19) no
    C11 C12 C13 C14 . . . . 2.1(3) no
    C15 C12 C13 C14 . . . . -175.73(19) no
    C12 C13 C14 C9 . . . . -1.1(3) no
loop_
    _geom_hbond_atom_site_label_D
    _geom_hbond_atom_site_label_H
    _geom_hbond_atom_site_label_A
    _geom_hbond_site_symmetry_A
    _geom_hbond_distance_DH
    _geom_hbond_distance_HA
    _geom_hbond_distance_DA
    _geom_hbond_angle_DHA
    _geom_hbond_publ_flag
    N1 H1 O4 . 0.86 1.90 2.7441(16) 169 yes
    N2 H2A O3 2_654 0.86 2.20 3.0233(19) 161 yes
    N2 H2B O3 . 0.86 2.12 2.9398(18) 159 yes
    C8 H8B O5 3_554 0.96 2.37 3.248(2) 152 yes
    C7 H7A Cg 4_455 0.96 2.96 3.7815(18) 145 yes
_iucr_refine_instructions_details
;
TITL    PTMSG550 in Pca2(1)
CELL 0.71073  15.2116  12.1422   8.3497  90.000  90.000  90.000
ZERR    4.00   0.0002   0.0002   0.0001   0.000   0.000   0.000
LATT -1
SYMM -X,-Y, 0.50000+Z
SYMM  0.50000-X,Y, 0.50000+Z
SYMM  0.50000+X,-Y,Z
SFAC    C   H   N   O   S
UNIT    52  68  12  20   4
BOND $H
ACTA
SIZE 0.15 0.18 0.20
TEMP 23
MERG    2
L.S.    4
FMAP    2
PLAN    25
WGHT    0.062100    0.001900
FVAR       0.42595
S1    5    0.500302    0.233230    0.428627    11.00000    0.03331    0.04750 =
         0.04771   -0.00032   -0.00017   -0.00559
O1    4    0.195070    0.223034    0.384648    11.00000    0.03687    0.06050 =
         0.05591   -0.01359   -0.00275    0.00018
N1    3    0.293441    0.117119    0.261072    11.00000    0.03229    0.04766 =
         0.04069    0.00144   -0.00347   -0.00507
AFIX  43
H1    2    0.332666    0.156566    0.308096    11.00000   -1.20000
AFIX   0
O3    4    0.520770    0.122669    0.374679    11.00000    0.05120    0.04291 =
         0.07705    0.00192   -0.00080   -0.00337
O4    4    0.411764    0.265651    0.383057    11.00000    0.03480    0.05705 =
         0.10236   -0.00517   -0.00733   -0.00260
O2    4    0.114209   -0.068325    0.041303    11.00000    0.03397    0.05729 =
         0.05894   -0.00856   -0.00748   -0.00343
O5    4    0.518227    0.247467    0.598089    11.00000    0.06646    0.11056 =
         0.04463    0.00066    0.00612   -0.02982
N3    3    0.259824   -0.031727    0.089866    11.00000    0.03253    0.04560 =
         0.04311    0.00263   -0.00301   -0.00226
N2    3    0.403456    0.016354    0.141473    11.00000    0.03106    0.05580 =
         0.06188   -0.00727   -0.00297   -0.00108
AFIX  93
H2A   2    0.420770   -0.035872    0.079461    11.00000   -1.20000
H2B   2    0.441402    0.057613    0.188690    11.00000   -1.20000
AFIX   0
C6    1    0.206933    0.139466    0.284540    11.00000    0.03633    0.04658 =
         0.03701    0.00431   -0.00203   -0.00048
C2    1    0.318578    0.033197    0.164199    11.00000    0.03369    0.04275 =
         0.04047    0.00674   -0.00120   -0.00060
C5    1    0.144365    0.077333    0.210217    11.00000    0.02993    0.05115 =
         0.04726    0.00054   -0.00419   -0.00017
AFIX  43
H5    2    0.084618    0.091065    0.222832    11.00000   -1.20000
AFIX   0
C9    1    0.572239    0.323443    0.327953    11.00000    0.04237    0.04138 =
         0.04273   -0.00210   -0.00245   -0.00598
C10   1    0.661621    0.304815    0.342489    11.00000    0.04169    0.06135 =
         0.07416    0.01726    0.00111   -0.00561
AFIX  43
H10   2    0.682047    0.244529    0.400241    11.00000   -1.20000
AFIX   0
C12   1    0.691710    0.467244    0.185433    11.00000    0.08469    0.06028 =
         0.04931    0.00112    0.00921   -0.02646
C4    1    0.175674   -0.008331    0.113839    11.00000    0.03267    0.04740 =
         0.04095    0.00595   -0.00557   -0.00376
C14   1    0.542365    0.412300    0.241424    11.00000    0.05911    0.05299 =
         0.06824    0.00964   -0.00856    0.00100
AFIX  43
H14   2    0.482407    0.425304    0.230632    11.00000   -1.20000
AFIX   0
C8    1    0.105824    0.258804    0.414227    11.00000    0.04272    0.06244 =
         0.06381   -0.01306   -0.00617    0.00848
AFIX 137
H8A   2    0.073114    0.199759    0.462138    11.00000   -1.50000
H8B   2    0.078760    0.279477    0.314808    11.00000   -1.50000
H8C   2    0.106372    0.320913    0.485364    11.00000   -1.50000
AFIX   0
C7    1    0.140812   -0.164050   -0.047904    11.00000    0.04796    0.05317 =
         0.06093   -0.00626   -0.00751   -0.00523
AFIX 137
H7A   2    0.167379   -0.216455    0.023292    11.00000   -1.50000
H7B   2    0.182505   -0.142937   -0.128569    11.00000   -1.50000
H7C   2    0.090303   -0.196639   -0.097964    11.00000   -1.50000
AFIX   0
C13   1    0.603732    0.482914    0.169793    11.00000    0.09334    0.05115 =
         0.06495    0.01497   -0.00670   -0.00949
AFIX  43
H13   2    0.583599    0.542288    0.109746    11.00000   -1.20000
AFIX   0
C11   1    0.720492    0.376351    0.270652    11.00000    0.05075    0.07936 =
         0.08144    0.01047    0.00865   -0.01909
AFIX  43
H11   2    0.780497    0.363097    0.279817    11.00000   -1.20000
AFIX   0
C15   1    0.757848    0.548231    0.117282    11.00000    0.12264    0.07738 =
         0.07543    0.00224    0.02469   -0.04537
AFIX 137
H15A  2    0.729265    0.595037    0.040636    11.00000   -1.50000
H15B  2    0.804535    0.508555    0.065748    11.00000   -1.50000
H15C  2    0.781582    0.592332    0.202349    11.00000   -1.50000
HKLF      4
REM     PTMSG550 in Pca2(1)
REM R1 =  0.0354 for   4257 Fo > 4sig(Fo)  and  0.0476 for all   5264 data
REM    202 parameters refined using      1 restraints
END
WGHT      0.0621      0.0019
REM Highest difference peak  0.208,  deepest hole -0.230,  1-sigma level  0.042
Q1    1   0.5327  0.1965  0.5570  11.00000  0.05    0.21
Q2    1   0.1764  0.1255  0.2293  11.00000  0.05    0.19
Q3    1   0.5635  0.3735  0.3120  11.00000  0.05    0.17
Q4    1   0.4978  0.2729  0.5283  11.00000  0.05    0.17
Q5    1   0.1780  0.1008  0.2589  11.00000  0.05    0.17
Q6    1   0.2997  0.0984  0.1750  11.00000  0.05    0.16
Q7    1   0.5106  0.1706  0.4185  11.00000  0.05    0.16
Q8    1   0.5655  0.2722  0.6145  11.00000  0.05    0.16
Q9    1   0.7019  0.4569  0.2495  11.00000  0.05    0.15
Q10   1   0.6158  0.2993  0.3036  11.00000  0.05    0.15
Q11   1   0.1390 -0.0269  0.0405  11.00000  0.05    0.15
Q12   1   0.6855  0.3572  0.3354  11.00000  0.05    0.14
Q13   1   0.5672  0.4442  0.2082  11.00000  0.05    0.14
Q14   1   0.4221  0.2526  0.2811  11.00000  0.05    0.14
Q15   1   0.5110  0.1285  0.2888  11.00000  0.05    0.14
Q16   1   0.5259  0.2825  0.3461  11.00000  0.05    0.13
Q17   1   0.5371  0.2770  0.4309  11.00000  0.05    0.13
Q18   1   0.5747  0.4965  0.4169  11.00000  0.05    0.13
Q19   1   0.6975  0.3999  0.1896  11.00000  0.05    0.12
Q20   1   0.7514  0.5534  0.0028  11.00000  0.05    0.12
Q21   1   0.5753  0.5203  0.3885  11.00000  0.05    0.12
Q22   1   0.4381  0.5824  0.2785  11.00000  0.05    0.12
Q23   1   0.2056  0.2352  0.3009  11.00000  0.05    0.11
Q24   1   0.0812 -0.0441 -0.0809  11.00000  0.05    0.11
Q25   1   0.6142  0.3322  0.3639  11.00000  0.05    0.11
;
