# Supplementary material for: 2-Amino-4,6-dimeth­oxy­pyrimidin-1-ium p-toluene­sulfonate
Source: Acta Crystallogr Sect E Struct Rep Online. 2011 Sep 17;67(Pt 10):o2679–80. doi: 10.1107/S160053681103755X (PMC3201388; doi:10.1107/S160053681103755X)
Supplement: Supplementary file 2 [file e-67-o2679-Isup2.hkl]

#
# h,k,l, Fc-squared, Fo-squared, sigma(Fo-squared) and status flag
#
data_I
_shelx_title '    PTMSG550 in Pca2(1)'
_shelx_refln_list_code          4
_shelx_F_calc_maximum      237.20
_exptl_crystal_F_000       688.00
_reflns_d_resolution_high  0.6730
 
loop_
 _symmetry_equiv_pos_as_xyz
 'x, y, z'
 '-x, -y, z+1/2'
 '-x+1/2, y, z+1/2'
 'x+1/2, -y, z'
 
_cell_length_a    15.2116
_cell_length_b    12.1422
_cell_length_c     8.3497
_cell_angle_alpha  90.000
_cell_angle_beta   90.000
_cell_angle_gamma  90.000
 
_shelx_F_squared_multiplier     1.000
 
loop_
 _refln_index_h
 _refln_index_k
 _refln_index_l
 _refln_F_squared_calc
 _refln_F_squared_meas
 _refln_F_squared_sigma
 _refln_observed_status
   0   0 -12       40.62       37.70      5.84 o
   2   0 -12        7.56        8.87      4.19 o
   4   0 -12       34.38       38.08      4.34 o
   0   1 -12        3.48        2.48      3.86 o
   1   1 -12        1.26       -0.84      1.83 o
   2   1 -12        2.99        2.87      2.24 o
   3   1 -12        0.21       -0.93      2.15 o
   4   1 -12        9.40       11.82      2.64 o
   5   1 -12        1.39        1.20      2.22 o
   0   2 -12        5.08        2.81      3.86 o
   1   2 -12        1.02       -2.07      2.07 o
   2   2 -12       38.69       44.90      4.48 o
   3   2 -12        4.88        2.56      2.30 o
   4   2 -12        4.85        3.63      2.26 o
   5   2 -12        0.04        1.10      4.24 o
   0   3 -12        7.48        9.65      4.63 o
   1   3 -12        0.28       -2.74      2.74 o
   2   3 -12        3.55        1.85      2.96 o
   3   3 -12        0.00        0.82      2.30 o
   4   3 -12        0.61        1.77      5.24 o
   1   4 -12        0.06       -1.25      2.72 o
   2   4 -12       12.97       12.57      2.96 o
   2   0 -11       18.93       15.62      2.49 o
   4   0 -11       63.69       68.86      5.84 o
   6   0 -11        7.25        7.44      2.41 o
   8   0 -11        1.34        1.64      2.18 o
  10   0 -11        1.97        2.89      2.67 o
   1   1 -11       56.58       52.56      2.73 o
   2   1 -11       36.54       39.06      2.45 o
   3   1 -11        9.46        9.64      2.19 o
   4   1 -11       22.38       23.40      2.45 o
   5   1 -11       49.67       56.93      2.91 o
   6   1 -11        3.23        2.87      1.51 o
   7   1 -11        5.14        3.51      1.54 o
   8   1 -11        0.56        1.14      1.47 o
   9   1 -11        9.47       11.48      2.24 o
  10   1 -11        2.83        3.79      1.98 o
   1   2 -11        0.34       -0.10      1.42 o
   2   2 -11       14.28       15.04      1.92 o
   3   2 -11        7.04        4.70      1.88 o
   4   2 -11        4.45        3.29      1.85 o
   5   2 -11       11.49       10.21      2.11 o
   6   2 -11        0.06       -0.39      1.70 o
   7   2 -11        0.70       -1.26      1.41 o
   8   2 -11        2.32        2.30      1.57 o
   9   2 -11        5.63        6.73      2.07 o
  10   2 -11        2.63        4.22      2.94 o
   1   3 -11       15.19       12.58      2.22 o
   2   3 -11        2.06        3.62      1.80 o
   3   3 -11       33.38       37.87      2.84 o
   4   3 -11        0.15       -0.61      1.46 o
   5   3 -11       32.20       38.98      2.63 o
   6   3 -11        6.20        5.94      1.80 o
   7   3 -11       15.96       17.41      1.98 o
   8   3 -11        3.55        4.27      2.01 o
   9   3 -11        8.84        8.76      2.65 o
   1   4 -11        0.86        2.08      2.06 o
   2   4 -11        1.28        0.01      2.03 o
   3   4 -11        7.26        7.34      2.04 o
   4   4 -11        1.37        2.97      1.67 o
   5   4 -11        5.10        5.19      1.77 o
   6   4 -11        0.82       -0.27      1.53 o
   7   4 -11        3.36        1.36      1.74 o
   8   4 -11        1.75        4.88      1.87 o
   9   4 -11        6.69        9.81      4.63 o
   1   5 -11       14.89       18.24      2.39 o
   2   5 -11        2.74        3.56      2.88 o
   3   5 -11       19.77       17.16      2.91 o
   4   5 -11        1.53       -0.58      1.82 o
   5   5 -11       11.76       16.87      2.18 o
   6   5 -11        0.73        0.50      1.68 o
   7   5 -11       26.01       27.05      2.80 o
   8   5 -11        2.94        4.24      2.38 o
   1   6 -11        4.95        3.32      3.51 o
   2   6 -11        2.46       -0.07      4.16 o
   3   6 -11        5.61        8.19      2.57 o
   4   6 -11        0.41       -1.26      2.08 o
   5   6 -11        5.55        4.00      2.15 o
   6   6 -11        1.67        3.66      2.50 o
   7   6 -11        6.10        7.78      2.54 o
   1   7 -11        2.82        2.51      2.73 o
   2   7 -11        0.58        2.83      2.30 o
   3   7 -11        4.81        6.34      2.62 o
   4   7 -11        0.66       -2.12      2.12 o
   5   7 -11       19.48       19.95      4.07 o
   1   8 -11        6.17       11.22      3.56 o
   2   8 -11        4.57       -1.29      2.36 o
   0   0 -10        8.30        8.54      2.36 o
   2   0 -10      159.60      161.16      5.40 o
   4   0 -10       12.65       14.50      2.18 o
   6   0 -10       13.16       13.71      2.25 o
   8   0 -10       45.40       53.09      3.57 o
  10   0 -10        2.74        4.27      2.14 o
  12   0 -10       40.69       40.23      4.32 o
   0   1 -10        0.53        0.73      1.25 o
   1   1 -10       16.53       17.00      1.45 o
   2   1 -10        5.20        4.62      1.17 o
   3   1 -10        3.02        2.10      1.10 o
   4   1 -10       26.60       29.09      1.75 o
   5   1 -10        9.01        8.51      1.44 o
   6   1 -10        4.57        5.02      1.40 o
   7   1 -10        6.98        5.90      1.47 o
   8   1 -10        3.09        4.16      1.43 o
   9   1 -10       14.81       15.00      1.79 o
  10   1 -10       14.54       10.61      1.77 o
  11   1 -10        0.64       -1.40      1.40 o
  12   1 -10        2.18        0.09      1.76 o
  13   1 -10        4.42        5.64      2.06 o
   0   2 -10       47.45       47.12      2.68 o
   1   2 -10       11.98       12.70      1.22 o
   2   2 -10       48.11       49.55      2.34 o
   3   2 -10       27.74       27.02      1.87 o
   4   2 -10       38.33       39.81      1.98 o
   5   2 -10        9.52       12.43      1.44 o
   6   2 -10       13.06       14.36      1.52 o
   7   2 -10        1.57        1.56      1.30 o
   8   2 -10       18.45       22.47      2.77 o
   9   2 -10        8.47        9.87      1.69 o
  10   2 -10       28.58       32.93      3.09 o
  11   2 -10       12.16       11.36      1.90 o
  12   2 -10       24.31       25.35      2.64 o
  13   2 -10        2.84        3.67      1.90 o
   0   3 -10       22.42       20.28      2.10 o
   1   3 -10        3.75        3.04      1.19 o
   2   3 -10        1.56        1.36      1.24 o
   3   3 -10       12.72       11.19      1.68 o
   4   3 -10       14.48       12.06      1.73 o
   5   3 -10        0.65        0.70      1.27 o
   6   3 -10        1.24        1.45      1.30 o
   7   3 -10        0.15        0.40      1.19 o
   8   3 -10       27.27       30.29      1.95 o
   9   3 -10       16.01       21.84      1.97 o
  10   3 -10        5.34        3.92      1.54 o
  11   3 -10        2.92        2.32      1.57 o
  12   3 -10        3.86        2.17      1.93 o
   0   4 -10       57.22       59.50      4.49 o
   1   4 -10        5.39        4.73      1.40 o
   2   4 -10       17.71       19.33      1.70 o
   3   4 -10       10.06        8.58      1.63 o
   4   4 -10       37.96       38.03      2.40 o
   5   4 -10        2.85        2.87      1.37 o
   6   4 -10       24.36       22.93      1.93 o
   7   4 -10        1.11        0.75      1.31 o
   8   4 -10       16.82       16.77      1.85 o
   9   4 -10        4.83        5.78      1.62 o
  10   4 -10       27.05       25.74      2.40 o
  11   4 -10        0.27        1.44      2.17 o
  12   4 -10        3.85        4.02      2.25 o
   0   5 -10       12.75       13.12      6.08 o
   1   5 -10       11.56       10.60      1.97 o
   2   5 -10       16.29       18.52      2.18 o
   3   5 -10        5.54        5.90      1.41 o
   4   5 -10       10.48       12.40      1.82 o
   5   5 -10        6.45        4.97      1.62 o
   6   5 -10       11.11       12.11      1.68 o
   7   5 -10       10.41       11.14      1.72 o
   8   5 -10        3.49        5.05      1.50 o
   9   5 -10        0.23       -1.24      1.38 o
  10   5 -10       11.31       11.67      1.97 o
  11   5 -10        0.11        0.81      2.09 o
   0   6 -10       17.59       24.35      3.97 o
   1   6 -10        2.65        2.69      1.68 o
   2   6 -10       12.22       13.62      2.13 o
   3   6 -10        1.92        3.53      1.79 o
   4   6 -10       14.44       14.63      2.70 o
   5   6 -10        3.54        3.98      1.61 o
   6   6 -10        9.05        7.54      1.73 o
   7   6 -10        7.19        8.49      1.69 o
   8   6 -10       36.95       35.82      2.60 o
   9   6 -10        1.69        3.17      1.61 o
  10   6 -10        6.13        7.45      2.38 o
  11   6 -10        4.30        9.37      4.30 o
   0   7 -10        7.72       10.64      4.13 o
   1   7 -10        2.95        0.91      2.09 o
   2   7 -10       10.02       14.99      2.37 o
   3   7 -10        9.13       10.43      2.16 o
   4   7 -10       14.16       17.50      2.33 o
   5   7 -10        0.73       -1.86      1.86 o
   6   7 -10        4.37        4.97      1.74 o
   7   7 -10        1.29        1.40      1.62 o
   8   7 -10       13.15       13.37      2.17 o
   9   7 -10        0.44        0.74      2.01 o
  10   7 -10        9.34       18.02      4.96 o
   0   8 -10        2.51        1.10      3.64 o
   1   8 -10        4.23        5.61      3.56 o
   2   8 -10        8.89       13.45      3.21 o
   3   8 -10        0.49       -0.07      2.07 o
   4   8 -10        2.80        2.26      1.84 o
   5   8 -10        4.19        8.08      2.53 o
   6   8 -10       12.14        7.74      2.54 o
   7   8 -10        4.21        5.12      2.39 o
   8   8 -10        3.86        6.33      2.07 o
   0   9 -10       11.34        4.85      3.86 o
   1   9 -10       10.77       10.02      3.07 o
   2   9 -10        9.37       13.51      2.86 o
   3   9 -10        3.68        1.31      2.31 o
   4   9 -10        3.98        5.07      2.36 o
   5   9 -10        3.20        1.18      1.87 o
   6   9 -10        1.63        4.52      3.42 o
   7   9 -10        5.80       11.85      4.74 o
   0  10 -10        1.44        0.94      3.91 o
   1  10 -10       19.38       15.48      3.70 o
   2  10 -10        8.24        7.26      3.23 o
   3  10 -10        0.16        0.75      2.92 o
   4  10 -10        1.63        1.45      3.00 o
   2   0  -9       23.55       24.37      1.73 o
   4   0  -9       11.23       10.79      1.66 o
   6   0  -9        1.83        0.30      1.55 o
   8   0  -9       39.19       40.88      4.14 o
  10   0  -9       78.92       84.47      4.31 o
  12   0  -9        5.98        4.25      2.06 o
  14   0  -9        3.53        2.22      2.60 o
   1   1  -9       14.91       11.81      1.21 o
   2   1  -9       15.06       16.08      1.05 o
   3   1  -9       55.63       62.02      1.85 o
   4   1  -9       42.62       49.06      1.79 o
   5   1  -9       47.15       50.18      1.99 o
   6   1  -9        0.28       -0.05      0.98 o
   7   1  -9       30.71       32.90      2.37 o
   8   1  -9        2.66        1.32      1.20 o
   9   1  -9        6.69        8.81      1.50 o
  10   1  -9       10.92       12.63      1.82 o
  11   1  -9       42.60       44.37      2.35 o
  12   1  -9        4.37        2.91      1.46 o
  13   1  -9       22.50       25.25      2.08 o
  14   1  -9        0.94        1.51      1.74 o
  15   1  -9       29.51       33.50      2.95 o
   1   2  -9       18.99       19.70      1.10 o
   2   2  -9        6.57        4.34      0.88 o
   3   2  -9       22.27       24.42      1.31 o
   4   2  -9       55.65       56.37      2.06 o
   5   2  -9       18.96       19.12      1.47 o
   6   2  -9       21.37       18.54      1.49 o
   7   2  -9       14.49       14.27      1.46 o
   8   2  -9       21.84       24.14      1.71 o
   9   2  -9       10.71       13.48      1.58 o
  10   2  -9        2.82        2.12      1.37 o
  11   2  -9        4.23        4.53      1.41 o
  12   2  -9       11.81        6.95      1.60 o
  13   2  -9        1.59        1.05      1.40 o
  14   2  -9        2.52        3.88      1.98 o
  15   2  -9        0.54        1.49      1.85 o
   1   3  -9      117.86      122.29      2.29 o
   2   3  -9      105.63      105.85      2.56 o
   3   3  -9       14.90       14.64      1.26 o
   4   3  -9       55.22       51.07      2.70 o
   5   3  -9       80.77       83.46      3.17 o
   6   3  -9       17.32       19.31      1.52 o
   7   3  -9       29.13       30.65      1.77 o
   8   3  -9        3.58        2.40      1.15 o
   9   3  -9       48.23       52.13      2.26 o
  10   3  -9       24.20       23.58      1.79 o
  11   3  -9       11.71       12.79      1.71 o
  12   3  -9        5.27        7.31      1.59 o
  13   3  -9       11.05       11.70      1.95 o
  14   3  -9        1.09       -0.70      1.67 o
  15   3  -9       18.45       19.57      5.07 o
   1   4  -9       24.49       24.69      1.45 o
   2   4  -9        3.90        3.97      1.21 o
   3   4  -9        5.42        3.06      1.15 o
   4   4  -9       28.28       25.91      1.65 o
   5   4  -9       24.97       24.72      1.78 o
   6   4  -9        8.58        6.51      1.25 o
   7   4  -9       16.60       14.45      1.44 o
   8   4  -9        0.30       -0.46      1.03 o
   9   4  -9       27.52       24.74      1.78 o
  10   4  -9        6.56        3.88      1.34 o
  11   4  -9        3.16        3.78      1.31 o
  12   4  -9        5.62        4.07      1.48 o
  13   4  -9        4.84        5.64      2.00 o
  14   4  -9        1.17        1.24      1.82 o
   1   5  -9        1.46        0.69      1.04 o
   2   5  -9        2.87        1.40      1.14 o
   3   5  -9       36.89       33.54      1.95 o
   4   5  -9        4.93        4.27      1.18 o
   5   5  -9      115.34      113.57      3.28 o
   6   5  -9       11.03        9.10      1.46 o
   7   5  -9       26.50       26.68      1.90 o
   8   5  -9        1.44        0.60      1.22 o
   9   5  -9       10.24        8.92      1.59 o
  10   5  -9        0.21        1.83      1.39 o
  11   5  -9       17.66       15.76      1.83 o
  12   5  -9       17.55       17.30      2.11 o
  13   5  -9        7.37       12.77      2.54 o
  14   5  -9        0.61        2.54      1.89 o
   1   6  -9       16.13       15.82      2.03 o
   2   6  -9        4.05        2.14      1.95 o
   3   6  -9       30.37       30.83      1.93 o
   4   6  -9        4.46        3.84      1.17 o
   5   6  -9       31.16       35.33      1.90 o
   6   6  -9        7.81        8.78      1.67 o
   7   6  -9       13.00       12.35      2.11 o
   8   6  -9        0.51        0.85      1.28 o
   9   6  -9       10.35       11.93      1.66 o
  10   6  -9        7.12        8.71      1.63 o
  11   6  -9       10.56       11.30      1.75 o
  12   6  -9       15.50       17.17      2.43 o
  13   6  -9        1.48        1.02      1.97 o
   1   7  -9        1.72        1.81      1.53 o
   2   7  -9        7.48        3.45      1.54 o
   3   7  -9        7.83        5.79      1.53 o
   4   7  -9        1.93        1.46      1.60 o
   5   7  -9       11.23        9.34      1.39 o
   6   7  -9        0.44       -0.66      1.19 o
   7   7  -9       19.83       17.33      2.51 o
   8   7  -9       17.09       17.68      1.84 o
   9   7  -9        8.07        9.50      1.62 o
  10   7  -9        7.59        7.91      1.65 o
  11   7  -9        8.45        7.75      1.82 o
  12   7  -9        7.29        7.89      2.43 o
   1   8  -9       25.65       27.95      2.49 o
   2   8  -9        5.71        3.21      1.97 o
   3   8  -9       14.77       13.87      2.14 o
   4   8  -9        1.69        2.88      1.69 o
   5   8  -9       22.82       16.07      2.24 o
   6   8  -9        3.35        3.43      1.39 o
   7   8  -9        1.60        0.27      1.45 o
   8   8  -9        8.97       11.60      1.72 o
   9   8  -9       10.95       10.74      1.74 o
  10   8  -9        1.33        1.34      1.64 o
  11   8  -9       15.85       19.38      2.89 o
   1   9  -9        2.40       -1.76      1.76 o
   2   9  -9        5.25        4.54      2.18 o
   3   9  -9        2.44        3.41      2.43 o
   4   9  -9        0.56        0.41      1.96 o
   5   9  -9        7.16        5.91      2.36 o
   6   9  -9        3.07        4.88      1.94 o
   7   9  -9       15.00       16.60      2.04 o
   8   9  -9        7.16        8.11      1.86 o
   9   9  -9        7.45        6.89      1.83 o
  10   9  -9        0.25       -0.79      2.07 o
   1  10  -9       27.44       25.42      3.74 o
   2  10  -9        4.79        8.20      2.45 o
   3  10  -9        9.43       10.36      2.62 o
   4  10  -9        1.86        2.11      2.16 o
   5  10  -9        0.16       -1.63      2.03 o
   6  10  -9        1.41       -0.46      2.10 o
   7  10  -9       13.85       13.20      2.37 o
   8  10  -9        0.70        1.61      2.21 o
   9  10  -9        5.29        6.17      2.52 o
   1  11  -9        1.39        2.11      2.63 o
   2  11  -9        1.70        0.32      2.65 o
   3  11  -9        2.62        5.24      2.45 o
   4  11  -9        3.46        3.67      2.40 o
   5  11  -9        7.06        3.05      2.43 o
   6  11  -9        0.24       -2.52      2.52 o
   7  11  -9        2.34        6.20      3.17 o
   0   0  -8       80.16       93.61      3.51 o
   2   0  -8      133.14      135.47      3.49 o
   4   0  -8        2.58        0.71      0.99 o
   6   0  -8       53.82       50.49      3.65 o
   8   0  -8      131.63      122.49      4.54 o
  10   0  -8      356.47      369.70      9.44 o
  12   0  -8       75.92       66.82      6.17 o
  14   0  -8       44.50       48.83      4.17 o
  16   0  -8       32.15       34.98      4.13 o
   0   1  -8       22.52       23.43      1.18 o
   1   1  -8      118.11      124.64      1.92 o
   2   1  -8        6.80        5.84      0.70 o
   3   1  -8        3.02        3.82      0.76 o
   4   1  -8        3.15        1.78      0.78 o
   5   1  -8        7.32        5.92      1.02 o
   6   1  -8        2.04        2.95      0.97 o
   7   1  -8       20.75       22.03      1.69 o
   8   1  -8       64.44       65.57      3.23 o
   9   1  -8       39.78       41.73      2.06 o
  10   1  -8       74.87       77.48      2.72 o
  11   1  -8        7.69        7.62      1.46 o
  12   1  -8        6.46        7.09      1.47 o
  13   1  -8        4.45        3.53      1.40 o
  14   1  -8        0.87        1.54      1.33 o
  15   1  -8        1.65        2.45      1.45 o
  16   1  -8        0.22       -0.01      1.76 o
  17   1  -8        2.85        4.92      1.99 o
   0   2  -8       69.28       75.53      2.07 o
   1   2  -8       46.19       45.78      1.34 o
   2   2  -8      177.83      181.92      2.43 o
   3   2  -8      117.99      119.26      2.40 o
   4   2  -8      150.39      152.81      2.71 o
   5   2  -8       12.05       11.65      1.18 o
   6   2  -8       54.24       58.98      2.06 o
   7   2  -8        3.16        1.26      0.98 o
   8   2  -8      111.72      117.65      2.95 o
   9   2  -8       13.49       12.04      1.37 o
  10   2  -8       13.97       13.97      1.54 o
  11   2  -8       28.64       27.72      1.89 o
  12   2  -8       75.76       78.90      2.88 o
  13   2  -8        6.66        6.29      1.51 o
  14   2  -8       27.73       29.60      2.14 o
  15   2  -8        0.32        1.42      1.36 o
  16   2  -8       14.25       13.05      2.25 o
  17   2  -8        2.33        0.99      2.89 o
   0   3  -8       91.36       96.73      2.55 o
   1   3  -8        4.96        5.61      0.70 o
   2   3  -8       13.16       13.40      1.00 o
   3   3  -8       81.83       86.71      2.08 o
   4   3  -8       43.36       45.10      1.69 o
   5   3  -8       15.47       13.04      1.13 o
   6   3  -8       28.20       26.66      1.52 o
   7   3  -8       42.16       39.42      2.13 o
   8   3  -8       12.00       11.35      1.31 o
   9   3  -8       16.38       17.29      1.47 o
  10   3  -8        6.45        5.28      1.24 o
  11   3  -8        7.44        5.58      1.38 o
  12   3  -8       13.29       10.89      1.60 o
  13   3  -8        1.19       -0.17      1.24 o
  14   3  -8        8.29        6.90      1.56 o
  15   3  -8        1.78        4.28      1.72 o
  16   3  -8        1.46        2.73      1.80 o
   0   4  -8       87.56       85.22      2.76 o
   1   4  -8       15.68       14.62      1.05 o
   2   4  -8      180.62      185.57      3.08 o
   3   4  -8       42.22       43.30      2.27 o
   4   4  -8      235.78      239.75      3.91 o
   5   4  -8       35.08       34.96      1.56 o
   6   4  -8       64.25       61.49      2.12 o
   7   4  -8       12.55       14.44      1.34 o
   8   4  -8       67.29       67.76      2.31 o
   9   4  -8       10.26       11.39      1.36 o
  10   4  -8       62.68       60.67      2.30 o
  11   4  -8       17.14       19.57      1.64 o
  12   4  -8       20.12       21.78      1.69 o
  13   4  -8       24.21       26.13      2.04 o
  14   4  -8       22.24       19.31      1.90 o
  15   4  -8        1.08        0.52      1.62 o
  16   4  -8       10.18       10.49      2.11 o
   0   5  -8        8.92        4.53      1.39 o
   1   5  -8        9.62        9.86      0.97 o
   2   5  -8       30.51       30.12      1.45 o
   3   5  -8       15.41       14.55      1.29 o
   4   5  -8       76.65       76.16      2.33 o
   5   5  -8       16.44       15.86      1.37 o
   6   5  -8       34.55       32.39      2.23 o
   7   5  -8        5.51        6.59      1.18 o
   8   5  -8       42.15       43.64      1.95 o
   9   5  -8        4.37        1.66      1.11 o
  10   5  -8       11.01        9.56      1.37 o
  11   5  -8        6.40        5.82      1.34 o
  12   5  -8       16.85       20.12      1.74 o
  13   5  -8       45.46       49.18      2.33 o
  14   5  -8       27.98       23.73      2.33 o
  15   5  -8        4.86        4.62      1.90 o
  16   5  -8        1.36        0.22      2.09 o
   0   6  -8       19.28       20.29      1.91 o
   1   6  -8       24.77       22.42      1.53 o
   2   6  -8       28.25       23.63      1.38 o
   3   6  -8        8.50       10.05      1.15 o
   4   6  -8       11.25       11.12      1.18 o
   5   6  -8        2.84        0.63      0.93 o
   6   6  -8       49.57       48.76      2.13 o
   7   6  -8        1.20        1.51      1.05 o
   8   6  -8       65.24       59.40      2.45 o
   9   6  -8        9.62        8.89      1.48 o
  10   6  -8       23.98       28.19      2.02 o
  11   6  -8       10.46       13.27      1.66 o
  12   6  -8       37.45       39.57      2.36 o
  13   6  -8       25.08       27.75      2.15 o
  14   6  -8        1.42        2.66      1.60 o
  15   6  -8       15.38       18.76      2.45 o
   0   7  -8      133.48      129.35      4.84 o
   1   7  -8       20.86       19.58      1.64 o
   2   7  -8       61.41       63.40      2.45 o
   3   7  -8       25.64       26.93      1.63 o
   4   7  -8       13.17       13.02      1.25 o
   5   7  -8       12.16       14.93      1.40 o
   6   7  -8       19.49       17.93      1.41 o
   7   7  -8        3.24        0.57      1.11 o
   8   7  -8       26.84       24.59      1.84 o
   9   7  -8        7.91        9.16      1.53 o
  10   7  -8       13.18       15.15      1.71 o
  11   7  -8       27.96       32.13      3.75 o
  12   7  -8       33.98       34.64      2.25 o
  13   7  -8        1.99        2.93      1.79 o
  14   7  -8        1.80        2.93      1.89 o
   0   8  -8       75.94       77.72      3.98 o
   1   8  -8       82.09       76.94      3.57 o
   2   8  -8       30.51       31.10      3.24 o
   3   8  -8        4.49        3.54      1.38 o
   4   8  -8       13.64       12.47      1.39 o
   5   8  -8        4.33        5.13      1.30 o
   6   8  -8        3.12        2.30      1.23 o
   7   8  -8       23.09       28.44      1.78 o
   8   8  -8       38.84       41.11      2.07 o
   9   8  -8       15.53       17.22      1.76 o
  10   8  -8        2.92        3.25      1.40 o
  11   8  -8        9.17        7.96      1.61 o
  12   8  -8        7.23        7.11      1.82 o
  13   8  -8        4.85        7.23      2.13 o
  14   8  -8       17.15       12.57      4.74 o
   0   9  -8       10.96        9.98      2.63 o
   1   9  -8       37.19       40.60      2.79 o
   2   9  -8       76.45       74.21      3.47 o
   3   9  -8        4.46        4.46      2.04 o
   4   9  -8       29.57       29.04      3.65 o
   5   9  -8        0.05        1.92      1.40 o
   6   9  -8       11.96       12.30      1.57 o
   7   9  -8        0.16        0.02      1.20 o
   8   9  -8       22.48       21.49      1.90 o
   9   9  -8        0.22        0.72      1.37 o
  10   9  -8        6.06        3.27      1.53 o
  11   9  -8        6.72        7.34      1.81 o
  12   9  -8        8.68       10.95      2.20 o
  13   9  -8        2.51        5.07      4.02 o
   0  10  -8       46.43       43.27      9.67 o
   1  10  -8       70.53       73.38      4.26 o
   2  10  -8        0.82       -0.13      1.83 o
   3  10  -8        3.68        3.94      2.60 o
   4  10  -8        5.58        5.08      2.16 o
   5  10  -8        2.76        0.93      1.60 o
   6  10  -8       23.49       22.96      2.14 o
   7  10  -8        1.68        3.33      1.40 o
   8  10  -8        1.11        1.19      1.37 o
   9  10  -8        5.06        4.62      1.55 o
  10  10  -8        9.02       10.75      1.95 o
  11  10  -8        0.03        2.46      1.79 o
   0  11  -8       27.64       22.10      4.96 o
   1  11  -8       18.04       16.99      3.21 o
   2  11  -8       11.91       10.74      2.94 o
   3  11  -8        5.13        6.58      2.23 o
   4  11  -8        9.44        9.53      2.45 o
   5  11  -8        1.79       -0.65      1.91 o
   6  11  -8       25.67       26.13      2.57 o
   7  11  -8        1.00        3.38      1.88 o
   8  11  -8        6.61        5.22      2.03 o
   9  11  -8        1.71        2.21      1.71 o
  10  11  -8       13.86       18.92      3.17 o
   0  12  -8       14.76        9.37      4.24 o
   1  12  -8        5.03        7.47      2.86 o
   2  12  -8        5.81        1.80      2.48 o
   3  12  -8        0.77        0.18      2.39 o
   4  12  -8        0.82        0.35      2.72 o
   5  12  -8        2.07       -1.03      2.09 o
   6  12  -8        5.12        6.31      2.51 o
   7  12  -8        4.93        4.10      2.04 o
   8  12  -8       14.06       14.22      3.58 o
   0  13  -8       17.58       22.43      5.35 o
   1  13  -8        1.25        0.62      3.91 o
   2  13  -8       16.76       16.55      3.71 o
   3  13  -8        4.64        2.15      4.13 o
   4  13  -8       16.34       12.02      4.74 o
   5  13  -8        0.37       -1.32      4.63 o
   2   0  -7      129.18      128.77      2.81 o
   4   0  -7      110.26      104.44      2.49 o
   6   0  -7       16.65       15.11      1.80 o
   8   0  -7      138.08      135.62      4.59 o
  10   0  -7       22.33       24.21      2.39 o
  12   0  -7        7.63        6.85      1.84 o
  14   0  -7       12.21       14.14      2.30 o
  16   0  -7        9.18       11.31      2.29 o
  18   0  -7        5.46        5.14      2.71 o
   1   1  -7      179.17      178.89      2.08 o
   2   1  -7      102.31      107.26      1.49 o
   3   1  -7      252.14      268.12      3.08 o
   4   1  -7       47.58       46.26      1.41 o
   5   1  -7      357.55      355.39      4.84 o
   6   1  -7       54.28       54.73      1.83 o
   7   1  -7      195.73      193.03      3.57 o
   8   1  -7       25.58       24.51      1.46 o
   9   1  -7      159.43      159.79      6.08 o
  10   1  -7       98.59       96.36      3.09 o
  11   1  -7       87.86       87.27      2.75 o
  12   1  -7       29.13       28.30      1.85 o
  13   1  -7       77.56       84.09      2.88 o
  14   1  -7        1.65        2.98      1.28 o
  15   1  -7       54.63       55.38      4.04 o
  16   1  -7        2.49        3.89      1.39 o
  17   1  -7       40.09       39.63      2.96 o
  18   1  -7       13.18       14.29      2.44 o
   1   2  -7       24.91       27.10      0.85 o
   2   2  -7       45.30       42.98      1.04 o
   3   2  -7        0.99        0.89      0.62 o
   4   2  -7       51.86       44.00      1.46 o
   5   2  -7        5.74        4.16      0.79 o
   6   2  -7       34.58       31.69      1.47 o
   7   2  -7       16.61       15.96      1.23 o
   8   2  -7       95.20       89.11      2.41 o
   9   2  -7       10.38       10.64      1.22 o
  10   2  -7       50.14       50.93      2.00 o
  11   2  -7        4.48        2.14      1.16 o
  12   2  -7       23.72       21.65      1.73 o
  13   2  -7       23.74       23.58      1.84 o
  14   2  -7       16.84       16.93      1.70 o
  15   2  -7       13.23       14.54      1.72 o
  16   2  -7        1.31        1.38      1.35 o
  17   2  -7       10.79       13.90      3.14 o
  18   2  -7        6.04        5.91      2.04 o
   1   3  -7      208.82      210.31      2.59 o
   2   3  -7       23.13       26.65      0.98 o
   3   3  -7      540.58      522.83      5.79 o
   4   3  -7       93.59      101.06      2.07 o
   5   3  -7      509.29      485.79      6.65 o
   6   3  -7       21.52       20.36      1.21 o
   7   3  -7      148.64      136.59      2.98 o
   8   3  -7        2.58        4.13      1.02 o
   9   3  -7       98.74       85.64      2.45 o
  10   3  -7       20.79       21.73      1.48 o
  11   3  -7      106.89      100.49      2.83 o
  12   3  -7       46.49       43.04      2.14 o
  13   3  -7       12.28       12.26      1.52 o
  14   3  -7        3.22        4.15      1.32 o
  15   3  -7       64.15       65.57      2.76 o
  16   3  -7        9.01       13.34      1.77 o
  17   3  -7       35.38       37.92      2.92 o
  18   3  -7        2.95        3.06      1.79 o
   1   4  -7       67.45       66.88      1.35 o
   2   4  -7        4.37        2.91      0.72 o
   3   4  -7       91.41       98.28      1.97 o
   4   4  -7      168.94      162.40      2.94 o
   5   4  -7       50.99       57.81      1.94 o
   6   4  -7       17.14       14.92      1.25 o
   7   4  -7       19.31       20.38      1.26 o
   8   4  -7       39.16       37.96      1.71 o
   9   4  -7       14.42       13.12      1.27 o
  10   4  -7       55.97       59.06      2.16 o
  11   4  -7       42.44       41.71      1.92 o
  12   4  -7        6.85        5.16      1.20 o
  13   4  -7        6.75        8.20      1.47 o
  14   4  -7       37.52       40.31      2.28 o
  15   4  -7        2.00        1.05      1.28 o
  16   4  -7        0.71        1.32      1.33 o
  17   4  -7       18.13       19.60      2.44 o
   1   5  -7      383.43      375.45      4.40 o
   2   5  -7      266.60      275.64      3.90 o
   3   5  -7       92.82       96.79      1.99 o
   4   5  -7       83.08       78.98      1.96 o
   5   5  -7      356.38      332.07      4.52 o
   6   5  -7       25.06       28.99      1.35 o
   7   5  -7      115.02      110.55      2.53 o
   8   5  -7       21.47       21.93      1.44 o
   9   5  -7      115.47      108.44      2.77 o
  10   5  -7       33.07       34.39      1.77 o
  11   5  -7       33.40       33.30      1.80 o
  12   5  -7       14.76       13.64      1.49 o
  13   5  -7       76.45       80.96      2.68 o
  14   5  -7       10.59       11.20      1.64 o
  15   5  -7       34.83       38.33      2.55 o
  16   5  -7        1.55        2.39      1.68 o
  17   5  -7        8.16        4.89      2.68 o
   1   6  -7      174.85      164.70      6.16 o
   2   6  -7        4.66        6.47      0.92 o
   3   6  -7        6.32        5.68      0.98 o
   4   6  -7       45.69       40.95      1.66 o
   5   6  -7      143.46      141.97      2.93 o
   6   6  -7       19.02       17.34      1.29 o
   7   6  -7       21.67       21.42      1.36 o
   8   6  -7       14.84       14.13      1.19 o
   9   6  -7       46.29       47.59      1.99 o
  10   6  -7       10.02       10.71      1.31 o
  11   6  -7       26.60       21.18      1.62 o
  12   6  -7        9.14       12.25      1.48 o
  13   6  -7       27.79       29.48      1.89 o
  14   6  -7        4.85        5.55      1.41 o
  15   6  -7        3.93        3.30      1.48 o
  16   6  -7        0.87        0.28      1.66 o
  17   6  -7        3.84        4.25      2.82 o
   1   7  -7       54.51       53.90      1.84 o
   2   7  -7       38.10       35.56      1.50 o
   3   7  -7       50.65       49.22      1.75 o
   4   7  -7       37.79       34.43      1.57 o
   5   7  -7      132.84      124.88      2.78 o
   6   7  -7       18.53       20.99      1.39 o
   7   7  -7      112.76      109.13      2.68 o
   8   7  -7       13.78       14.06      1.31 o
   9   7  -7       11.21       10.63      1.25 o
  10   7  -7        3.24        3.88      1.27 o
  11   7  -7       14.29       15.06      1.64 o
  12   7  -7        4.54        4.90      1.44 o
  13   7  -7       30.22       27.23      2.07 o
  14   7  -7        6.26        7.82      1.48 o
  15   7  -7       48.55       55.60      2.98 o
  16   7  -7        9.74       13.84      2.33 o
   1   8  -7       98.91      101.40      3.24 o
   2   8  -7       29.12       27.60      1.67 o
   3   8  -7       26.64       29.75      1.49 o
   4   8  -7        6.57        5.46      1.28 o
   5   8  -7       51.59       48.57      1.98 o
   6   8  -7        6.20        6.82      1.28 o
   7   8  -7       46.89       48.27      1.99 o
   8   8  -7        0.10       -0.03      1.02 o
   9   8  -7       26.81       28.19      1.76 o
  10   8  -7        2.49        2.34      1.50 o
  11   8  -7        4.45        2.35      1.30 o
  12   8  -7        8.29        9.85      1.62 o
  13   8  -7       20.67       21.78      2.02 o
  14   8  -7        0.47        3.29      1.85 o
  15   8  -7       32.25       31.99      2.86 o
   1   9  -7       38.11       40.92      2.31 o
   2   9  -7        3.34        6.11      1.22 o
   3   9  -7       19.16       20.80      2.03 o
   4   9  -7        1.06        1.10      1.00 o
   5   9  -7       22.02       22.75      1.60 o
   6   9  -7       10.13        6.66      1.34 o
   7   9  -7        5.98        5.58      1.31 o
   8   9  -7       22.97       25.92      1.89 o
   9   9  -7       10.53       11.47      1.91 o
  10   9  -7        1.64        4.20      1.26 o
  11   9  -7       23.91       29.32      2.06 o
  12   9  -7       10.36       15.55      1.81 o
  13   9  -7       11.97       11.96      2.73 o
  14   9  -7        2.16        4.32      2.17 o
   1  10  -7       33.96       36.56      2.44 o
   2  10  -7        6.72        5.40      1.54 o
   3  10  -7       19.72       21.41      1.72 o
   4  10  -7        2.39        2.48      1.46 o
   5  10  -7       26.42       29.65      2.08 o
   6  10  -7        4.17        3.53      1.33 o
   7  10  -7       13.83       11.48      1.57 o
   8  10  -7        5.39        6.66      1.48 o
   9  10  -7       33.95       36.75      2.23 o
  10  10  -7        0.60        0.49      1.35 o
  11  10  -7       42.87       48.42      2.78 o
  12  10  -7        1.41        6.60      2.12 o
  13  10  -7       12.63       12.60      2.67 o
   1  11  -7        1.72        1.12      1.74 o
   2  11  -7        1.61        1.96      1.61 o
   3  11  -7       29.62       28.40      2.13 o
   4  11  -7        4.89        2.58      1.89 o
   5  11  -7       14.13       14.42      3.00 o
   6  11  -7        6.05        2.11      1.58 o
   7  11  -7       28.46       33.21      2.34 o
   8  11  -7        4.36        6.38      1.64 o
   9  11  -7        5.15        4.94      1.56 o
  10  11  -7        6.96        5.20      1.62 o
  11  11  -7        0.38       -0.42      1.56 o
  12  11  -7        3.78        3.14      2.26 o
   1  12  -7       21.60       25.33      3.64 o
   2  12  -7        1.87        4.35      2.53 o
   3  12  -7       46.99       45.76      3.49 o
   4  12  -7        6.08        4.03      1.83 o
   5  12  -7        8.18        6.09      1.93 o
   6  12  -7        1.11        3.38      1.85 o
   7  12  -7       34.88       28.21      2.64 o
   8  12  -7        0.08        1.73      1.79 o
   9  12  -7       12.20       12.90      1.97 o
  10  12  -7        2.07        4.28      1.96 o
  11  12  -7        9.70       14.50      4.91 o
   1  13  -7        2.64        1.97      3.78 o
   2  13  -7        2.25        1.64      2.34 o
   3  13  -7        3.50        1.79      2.55 o
   4  13  -7        1.37        0.84      2.40 o
   5  13  -7        4.54        4.86      1.93 o
   6  13  -7        4.86        6.83      2.04 o
   7  13  -7        1.09        3.33      1.97 o
   8  13  -7        2.31        1.13      2.21 o
   9  13  -7        3.04       -0.66      3.69 o
   1  14  -7       21.95       24.78      3.93 o
   2  14  -7        0.71        1.51      2.53 o
   3  14  -7       12.25       10.17      4.49 o
   4  14  -7        2.38        1.68      2.82 o
   0   0  -6     1275.40     1226.28     21.02 o
   2   0  -6      176.52      202.18      3.04 o
   4   0  -6     2050.25     2043.75     25.91 o
   6   0  -6      174.80      175.75      5.22 o
   8   0  -6      610.39      560.87     11.41 o
  10   0  -6      208.18      178.92      5.25 o
  12   0  -6       65.60       65.12      4.62 o
  14   0  -6      100.77       89.88      4.34 o
  16   0  -6       23.04       21.48      4.36 o
  18   0  -6       30.16       30.37      3.05 o
   0   1  -6      206.24      218.15      4.51 o
   1   1  -6      122.80      136.14      1.71 o
   2   1  -6      144.89      151.78      1.70 o
   3   1  -6       27.73       28.44      0.81 o
   4   1  -6       16.49       19.63      0.81 o
   5   1  -6       34.59       42.76      1.20 o
   6   1  -6       16.21       17.46      0.81 o
   7   1  -6       16.27       17.90      1.25 o
   8   1  -6      147.53      144.15      2.94 o
   9   1  -6      122.63      123.73      3.01 o
  10   1  -6       29.27       31.33      1.73 o
  11   1  -6       10.14        8.62      1.24 o
  12   1  -6       15.19       16.11      1.34 o
  13   1  -6        6.05        6.21      1.38 o
  14   1  -6       14.99       15.08      1.40 o
  15   1  -6        2.92        3.97      1.15 o
  16   1  -6        3.61        3.43      1.32 o
  17   1  -6        9.65       11.96      1.69 o
  18   1  -6        0.79        1.09      1.38 o
  19   1  -6        6.30        6.43      1.99 o
   0   2  -6      907.16      906.25     10.32 o
   1   2  -6       14.21       14.18      0.63 o
   2   2  -6     1032.07     1005.88      8.37 o
   3   2  -6       60.30       60.58      1.27 o
   4   2  -6       98.51       90.89      1.72 o
   5   2  -6       87.31       90.17      1.70 o
   6   2  -6      603.83      566.03      9.36 o
   7   2  -6       14.72       13.79      1.01 o
   8   2  -6      394.90      364.74      5.37 o
   9   2  -6       43.43       41.90      1.70 o
  10   2  -6      709.37      670.46      8.76 o
  11   2  -6      207.32      206.18      3.88 o
  12   2  -6       59.00       57.95      2.07 o
  13   2  -6       52.06       47.34      1.97 o
  14   2  -6       85.31       84.89      2.64 o
  15   2  -6        4.23        5.51      1.18 o
  16   2  -6       35.43       37.34      1.99 o
  17   2  -6        6.86        6.42      1.54 o
  18   2  -6       33.74       32.55      2.52 o
  19   2  -6       10.61        6.77      2.01 o
   0   3  -6      160.04      166.92      2.59 o
   1   3  -6      238.27      257.26      2.65 o
   2   3  -6       65.72       69.74      1.10 o
   3   3  -6       40.18       41.24      0.98 o
   4   3  -6        2.80        1.87      0.55 o
   5   3  -6       71.24       67.98      1.55 o
   6   3  -6       65.76       70.58      1.62 o
   7   3  -6       11.57       13.28      1.01 o
   8   3  -6       72.27       76.40      2.16 o
   9   3  -6       45.38       46.13      2.13 o
  10   3  -6       35.69       35.01      1.67 o
  11   3  -6      173.06      173.92      3.53 o
  12   3  -6       35.29       34.82      1.74 o
  13   3  -6       30.59       35.46      1.78 o
  14   3  -6       82.73       80.65      2.59 o
  15   3  -6       18.94       19.05      1.99 o
  16   3  -6        0.91       -0.09      1.19 o
  17   3  -6        7.33        7.32      1.54 o
  18   3  -6        1.11        0.52      1.90 o
  19   3  -6        0.19       -1.03      1.69 o
   0   4  -6      149.79      132.56      2.29 o
   1   4  -6       45.21       43.92      0.93 o
   2   4  -6     1036.15      987.73      7.86 o
   3   4  -6      202.66      209.20      2.46 o
   4   4  -6      409.62      403.03      4.41 o
   5   4  -6       34.30       38.24      1.21 o
   6   4  -6      231.44      229.52      3.37 o
   7   4  -6       14.73       15.51      1.16 o
   8   4  -6      539.38      512.96      6.49 o
   9   4  -6        9.62        8.86      1.13 o
  10   4  -6       31.03       29.30      1.56 o
  11   4  -6       41.35       33.65      1.60 o
  12   4  -6      317.85      306.27      4.85 o
  13   4  -6       15.14       15.81      1.46 o
  14   4  -6       28.82       28.38      1.76 o
  15   4  -6       26.09       25.46      1.92 o
  16   4  -6       65.84       66.89      3.03 o
  17   4  -6        1.74        1.38      1.53 o
  18   4  -6       23.82       25.91      2.57 o
  19   4  -6        3.53        3.88      2.36 o
   0   5  -6      733.41      721.67      8.72 o
   1   5  -6       30.54       31.42      0.96 o
   2   5  -6      126.48      133.46      1.90 o
   3   5  -6       26.27       26.23      1.14 o
   4   5  -6      102.89      104.64      2.58 o
   5   5  -6       64.84       64.66      1.77 o
   6   5  -6       63.53       66.96      1.77 o
   7   5  -6      167.05      160.69      2.80 o
   8   5  -6       84.98       88.44      2.07 o
   9   5  -6        6.51        5.72      1.19 o
  10   5  -6        3.22        1.05      0.90 o
  11   5  -6       14.02       16.01      1.32 o
  12   5  -6      102.39      103.95      2.65 o
  13   5  -6        1.51        1.46      1.00 o
  14   5  -6        8.24        7.04      1.22 o
  15   5  -6       14.35       16.59      1.80 o
  16   5  -6       11.67       13.85      1.70 o
  17   5  -6        8.13        9.07      1.64 o
  18   5  -6        4.99        5.50      2.26 o
   0   6  -6     1129.43     1085.87     13.67 o
   1   6  -6      597.60      577.03      6.60 o
   2   6  -6      525.11      527.64      6.15 o
   3   6  -6      247.87      259.84      3.71 o
   4   6  -6      313.59      292.94      3.79 o
   5   6  -6       42.25       44.56      1.43 o
   6   6  -6       62.58       58.71      1.69 o
   7   6  -6      101.17      101.56      2.22 o
   8   6  -6       58.15       58.32      1.76 o
   9   6  -6       10.10        7.88      0.96 o
  10   6  -6      167.86      164.07      4.08 o
  11   6  -6       15.85       16.83      1.54 o
  12   6  -6       55.87       61.06      2.11 o
  13   6  -6       19.00       20.75      1.49 o
  14   6  -6       18.68       16.64      1.55 o
  15   6  -6        4.76        2.40      1.50 o
  16   6  -6        9.90       10.00      1.64 o
  17   6  -6        4.81        4.46      1.97 o
  18   6  -6       17.97       22.65      2.94 o
   0   7  -6      213.30      201.23      4.05 o
   1   7  -6       50.66       52.91      1.49 o
   2   7  -6      285.82      278.85      4.41 o
   3   7  -6       59.73       59.04      1.81 o
   4   7  -6      174.22      166.64      2.89 o
   5   7  -6        2.60        2.35      0.80 o
   6   7  -6       66.50       64.96      1.95 o
   7   7  -6       16.86       16.27      1.23 o
   8   7  -6       48.19       52.09      1.73 o
   9   7  -6       24.54       19.03      1.24 o
  10   7  -6       33.01       28.79      1.42 o
  11   7  -6        3.38        3.47      1.03 o
  12   7  -6       58.40       62.61      2.16 o
  13   7  -6        9.94       12.13      1.58 o
  14   7  -6       17.94       18.39      1.63 o
  15   7  -6        5.35        6.94      1.40 o
  16   7  -6        3.75        3.30      1.76 o
  17   7  -6        1.51        3.97      3.52 o
   0   8  -6      447.25      427.12      8.07 o
   1   8  -6      157.41      152.09      3.12 o
   2   8  -6       31.19       28.30      2.38 o
   3   8  -6        6.41        5.15      0.93 o
   4   8  -6       69.28       66.73      1.99 o
   5   8  -6        6.56        5.73      0.98 o
   6   8  -6       89.01       88.76      2.34 o
   7   8  -6       16.65       13.95      1.22 o
   8   8  -6        9.90       10.21      1.18 o
   9   8  -6       18.33       18.85      1.37 o
  10   8  -6       80.92       79.57      2.35 o
  11   8  -6        5.71        6.25      1.25 o
  12   8  -6       12.67       16.80      1.68 o
  13   8  -6        2.82        1.49      1.36 o
  14   8  -6       38.40       37.10      2.27 o
  15   8  -6       13.26       14.54      2.00 o
  16   8  -6        5.48        6.56      2.01 o
  17   8  -6        4.86        3.20      3.58 o
   0   9  -6      125.70      123.59      5.73 o
   1   9  -6       26.61       26.22      1.59 o
   2   9  -6       23.22       26.64      1.63 o
   3   9  -6       24.42       24.07      1.43 o
   4   9  -6       70.91       78.61      2.21 o
   5   9  -6        0.87        1.14      0.90 o
   6   9  -6      127.26      131.43      3.13 o
   7   9  -6        9.68        6.91      1.19 o
   8   9  -6       22.35       21.68      1.80 o
   9   9  -6        3.23        4.22      1.27 o
  10   9  -6       55.78       62.16      2.39 o
  11   9  -6       31.56       40.44      2.58 o
  12   9  -6       27.29       30.99      2.06 o
  13   9  -6        8.53       10.33      1.62 o
  14   9  -6        6.75        2.78      1.60 o
  15   9  -6       12.98       17.44      3.46 o
  16   9  -6       13.76       16.98      3.21 o
   0  10  -6       51.35       58.60      4.19 o
   1  10  -6       16.11       16.94      1.47 o
   2  10  -6       38.77       39.51      1.97 o
   3  10  -6        9.99       12.27      1.41 o
   4  10  -6       22.26       22.27      1.49 o
   5  10  -6        0.77        1.05      1.01 o
   6  10  -6        1.62        3.88      1.09 o
   7  10  -6        1.20        0.43      1.08 o
   8  10  -6       80.02       89.63      4.55 o
   9  10  -6       17.52       21.68      1.81 o
  10  10  -6        3.96        2.64      1.30 o
  11  10  -6        0.41        0.60      1.24 o
  12  10  -6       33.28       31.78      2.35 o
  13  10  -6       33.39       40.29      4.69 o
  14  10  -6        8.93       10.52      2.46 o
  15  10  -6       36.56       42.71      3.69 o
   0  11  -6       21.92       28.77      3.27 o
   1  11  -6        1.47        2.69      1.26 o
   2  11  -6       33.73       33.81      1.96 o
   3  11  -6        9.05       11.58      1.47 o
   4  11  -6      103.14      104.72      3.13 o
   5  11  -6        4.55        3.35      1.23 o
   6  11  -6       29.00       34.46      2.17 o
   7  11  -6       11.98       12.54      1.73 o
   8  11  -6       40.79       43.06      2.47 o
   9  11  -6        0.92        2.43      1.31 o
  10  11  -6       23.04       25.53      1.97 o
  11  11  -6        2.35        1.24      1.51 o
  12  11  -6        1.17        2.50      1.56 o
  13  11  -6        5.72        2.44      2.14 o
  14  11  -6       24.11       26.14      3.13 o
   0  12  -6        4.39        3.64      3.14 o
   1  12  -6       20.17       23.46      3.07 o
   2  12  -6       25.62       27.09      2.32 o
   3  12  -6        0.28       -1.26      1.26 o
   4  12  -6        2.90        6.13      1.56 o
   5  12  -6        0.40       -0.11      1.95 o
   6  12  -6       51.64       52.54      3.04 o
   7  12  -6        0.42       -0.68      1.31 o
   8  12  -6        1.13       -0.52      1.39 o
   9  12  -6        2.58        2.96      1.56 o
  10  12  -6        3.01        2.59      1.56 o
  11  12  -6        6.45        8.12      2.27 o
  12  12  -6        4.82        4.96      2.20 o
   0  13  -6        9.75        6.39      3.86 o
   1  13  -6        6.01        5.01      2.50 o
   2  13  -6       44.25       39.09      4.09 o
   3  13  -6       13.62       12.31      2.27 o
   4  13  -6       16.59       14.31      2.13 o
   5  13  -6        0.54       -1.54      1.54 o
   6  13  -6       38.78       41.75      3.10 o
   7  13  -6        3.26        0.06      1.74 o
   8  13  -6       11.01       11.11      2.47 o
   9  13  -6        1.19        0.44      1.70 o
  10  13  -6       11.21       17.57      2.71 o
  11  13  -6        0.19        2.77      2.10 o
   0  14  -6        2.40        0.83      3.36 o
   1  14  -6       14.90       13.39      3.33 o
   2  14  -6        0.55       -0.11      2.35 o
   3  14  -6        0.93        0.99      2.38 o
   4  14  -6        5.60        3.62      2.12 o
   5  14  -6        0.48        2.87      2.03 o
   6  14  -6        3.43        4.58      2.23 o
   7  14  -6        7.51        8.98      2.50 o
   8  14  -6       17.64       21.89      3.78 o
   0  15  -6       14.39       20.12      5.02 o
   1  15  -6        4.87        6.50      3.75 o
   2  15  -6       16.37       13.15      3.35 o
   3  15  -6        1.25        1.27      2.56 o
   4  15  -6       15.32        9.92      4.46 o
   2   0  -5      248.12      247.66      3.18 o
   4   0  -5      270.82      240.19      3.14 o
   6   0  -5      119.10      134.62      3.28 o
   8   0  -5      202.69      206.87      5.26 o
  10   0  -5      381.56      369.02      8.54 o
  12   0  -5       70.67       68.16      2.81 o
  14   0  -5        0.06        0.28      1.16 o
  16   0  -5       52.53       49.17      3.14 o
  18   0  -5        3.20        3.21      2.78 o
  20   0  -5        3.35        3.71      2.69 o
   1   1  -5      811.19      794.99      6.37 o
   2   1  -5      393.63      412.27      3.69 o
   3   1  -5     1820.96     1797.25     15.94 o
   4   1  -5      181.20      179.07      2.20 o
   5   1  -5     1198.83     1145.83     12.37 o
   6   1  -5      433.62      458.11      5.01 o
   7   1  -5      402.36      371.25      4.73 o
   8   1  -5       66.92       72.64      1.81 o
   9   1  -5      624.33      599.36      7.19 o
  10   1  -5      199.61      209.39      3.41 o
  11   1  -5      167.71      158.34      2.92 o
  12   1  -5      149.75      145.13      2.86 o
  13   1  -5       75.47       64.13      1.96 o
  14   1  -5       27.88       29.52      1.60 o
  15   1  -5       99.21      102.82      2.80 o
  16   1  -5       18.57       16.95      1.47 o
  17   1  -5       59.41       60.14      2.80 o
  18   1  -5        0.57        1.45      1.26 o
  19   1  -5       43.94       45.21      2.43 o
  20   1  -5        1.52        1.93      1.77 o
   1   2  -5       51.83       48.29      0.98 o
   2   2  -5      251.50      287.50      2.47 o
   3   2  -5      207.02      209.33      2.14 o
   4   2  -5      128.37      125.32      1.48 o
   5   2  -5       64.97       68.51      1.20 o
   6   2  -5       96.82      101.68      1.74 o
   7   2  -5       21.22       17.87      0.89 o
   8   2  -5      169.16      176.19      2.74 o
   9   2  -5       84.40       89.53      2.36 o
  10   2  -5        1.15        0.87      0.70 o
  11   2  -5       65.94       68.70      1.93 o
  12   2  -5      148.96      149.15      2.91 o
  13   2  -5        4.12        4.25      1.04 o
  14   2  -5       21.57       17.75      1.39 o
  15   2  -5       12.11       12.37      1.56 o
  16   2  -5        1.44        1.96      1.07 o
  17   2  -5       18.52       22.50      1.69 o
  18   2  -5        5.83        5.37      1.47 o
  19   2  -5       11.89       18.47      1.92 o
  20   2  -5        4.28        3.38      1.77 o
   1   3  -5      350.85      355.91      2.85 o
   2   3  -5      530.26      566.95      4.52 o
   3   3  -5      825.65      822.84      6.95 o
   4   3  -5       37.25       41.36      0.75 o
   5   3  -5      723.08      686.72      7.86 o
   6   3  -5       96.41       98.39      1.57 o
   7   3  -5      706.30      688.44      7.93 o
   8   3  -5       62.59       59.09      1.58 o
   9   3  -5      127.51      121.88      2.29 o
  10   3  -5       99.63      105.85      2.36 o
  11   3  -5      201.97      202.15      3.48 o
  12   3  -5      113.62      114.76      2.79 o
  13   3  -5      337.27      330.12      5.30 o
  14   3  -5        3.66        4.64      1.21 o
  15   3  -5       87.86       84.26      2.60 o
  16   3  -5        1.90        3.98      1.17 o
  17   3  -5       29.55       30.19      2.46 o
  18   3  -5       16.57       22.76      1.89 o
  19   3  -5       11.52       12.12      1.75 o
  20   3  -5        4.55        8.85      2.49 o
   1   4  -5      311.35      331.22      2.85 o
   2   4  -5       57.24       51.44      0.95 o
   3   4  -5      121.76      116.80      1.59 o
   4   4  -5       84.25       81.50      1.25 o
   5   4  -5      153.03      164.67      2.42 o
   6   4  -5       61.83       69.34      1.40 o
   7   4  -5       48.43       43.37      1.44 o
   8   4  -5      140.20      131.13      2.26 o
   9   4  -5       52.70       43.83      1.45 o
  10   4  -5       68.03       66.63      1.80 o
  11   4  -5       70.72       77.66      2.13 o
  12   4  -5       17.09       18.79      1.30 o
  13   4  -5       79.32       84.13      2.35 o
  14   4  -5        8.61        7.75      1.24 o
  15   4  -5       19.62       22.34      1.61 o
  16   4  -5       10.12       14.63      1.52 o
  17   4  -5        6.24        8.41      1.53 o
  18   4  -5        2.39        2.62      1.44 o
  19   4  -5        8.53       10.87      2.13 o
  20   4  -5        1.03        0.21      2.59 o
   1   5  -5      608.36      631.58      5.05 o
   2   5  -5      125.10      126.12      1.45 o
   3   5  -5      666.18      642.37      6.31 o
   4   5  -5       67.42       63.78      1.34 o
   5   5  -5      178.07      171.37      2.35 o
   6   5  -5      149.87      143.15      2.28 o
   7   5  -5      386.66      366.41      4.36 o
   8   5  -5       22.31       20.97      1.04 o
   9   5  -5      121.43      116.28      2.20 o
  10   5  -5        7.14        4.88      0.97 o
  11   5  -5       68.34       69.68      1.91 o
  12   5  -5       14.20       13.06      1.18 o
  13   5  -5      113.47      107.60      2.63 o
  14   5  -5        7.90        8.01      1.14 o
  15   5  -5       90.82       93.22      2.76 o
  16   5  -5        3.82        4.40      1.35 o
  17   5  -5       58.27       58.28      2.95 o
  18   5  -5        4.09        3.62      1.59 o
  19   5  -5       16.67       17.31      2.39 o
   1   6  -5      307.45      309.91      3.46 o
   2   6  -5      370.28      366.64      3.74 o
   3   6  -5      172.92      188.91      2.36 o
   4   6  -5       84.74       77.36      2.67 o
   5   6  -5       46.53       47.57      1.33 o
   6   6  -5       88.49       85.45      1.92 o
   7   6  -5      151.97      166.97      2.58 o
   8   6  -5       66.52       61.36      2.00 o
   9   6  -5       83.24       88.85      1.97 o
  10   6  -5        1.03        0.50      0.71 o
  11   6  -5       13.32       12.50      1.03 o
  12   6  -5       21.18       18.12      1.31 o
  13   6  -5       63.54       66.10      2.16 o
  14   6  -5        6.34        7.00      1.18 o
  15   6  -5        9.01        7.54      1.42 o
  16   6  -5        6.54        3.95      1.52 o
  17   6  -5       41.70       47.04      2.80 o
  18   6  -5        1.26        4.78      1.87 o
  19   6  -5        7.42       10.95      2.53 o
   1   7  -5      578.85      575.59      5.77 o
   2   7  -5      223.12      226.48      4.00 o
   3   7  -5      545.08      518.83      5.92 o
   4   7  -5      158.30      155.88      2.64 o
   5   7  -5      255.50      250.32      3.55 o
   6   7  -5       28.23       32.92      1.20 o
   7   7  -5       91.04       88.10      1.86 o
   8   7  -5       28.28       26.81      1.17 o
   9   7  -5       20.85       20.08      1.12 o
  10   7  -5       32.98       30.04      1.33 o
  11   7  -5       95.02       90.10      2.13 o
  12   7  -5        8.88        9.84      1.04 o
  13   7  -5       66.41       66.35      2.20 o
  14   7  -5        2.12        1.39      1.10 o
  15   7  -5       34.10       36.96      2.13 o
  16   7  -5        6.09        3.84      2.00 o
  17   7  -5        8.60        8.07      1.76 o
  18   7  -5        5.84        8.84      2.08 o
   1   8  -5      118.93      117.22      2.96 o
   2   8  -5        0.61        0.28      0.65 o
   3   8  -5      102.37       91.89      2.14 o
   4   8  -5       83.75       77.94      2.08 o
   5   8  -5      105.70      111.63      2.44 o
   6   8  -5       10.65        6.45      0.83 o
   7   8  -5      162.48      168.12      2.92 o
   8   8  -5        8.61        7.35      1.06 o
   9   8  -5       73.23       77.91      1.94 o
  10   8  -5       31.63       29.40      1.36 o
  11   8  -5      119.98      123.68      2.52 o
  12   8  -5       36.40       36.87      1.54 o
  13   8  -5       14.75       15.74      1.51 o
  14   8  -5       10.90       12.23      1.59 o
  15   8  -5       10.69        8.99      1.56 o
  16   8  -5        0.18       -0.37      1.32 o
  17   8  -5       14.20       14.98      2.28 o
  18   8  -5        2.39        0.89      2.08 o
   1   9  -5      154.52      148.12      2.72 o
   2   9  -5       33.52       33.18      1.36 o
   3   9  -5       48.83       54.39      1.87 o
   4   9  -5       19.95       15.82      1.21 o
   5   9  -5      154.47      147.19      2.91 o
   6   9  -5      119.39      111.72      2.56 o
   7   9  -5       45.35       47.48      1.90 o
   8   9  -5        6.75        7.44      1.17 o
   9   9  -5       18.10       17.21      1.42 o
  10   9  -5        4.83        5.11      1.00 o
  11   9  -5       11.44       11.40      1.26 o
  12   9  -5       14.96       13.77      2.32 o
  13   9  -5       80.02       78.53      2.82 o
  14   9  -5        7.05        7.52      1.65 o
  15   9  -5       38.27       44.96      2.67 o
  16   9  -5       11.23       11.03      3.70 o
  17   9  -5        0.44       -0.81      2.08 o
   1  10  -5       44.48       43.88      1.93 o
   2  10  -5       11.77       13.06      1.33 o
   3  10  -5       90.65       98.04      2.80 o
   4  10  -5       19.19       15.26      1.30 o
   5  10  -5      128.48      127.82      2.96 o
   6  10  -5        4.17        5.87      1.11 o
   7  10  -5      122.59      126.63      3.41 o
   8  10  -5        4.57        4.46      1.12 o
   9  10  -5       58.69       64.87      2.30 o
  10  10  -5        6.51        3.76      1.29 o
  11  10  -5        9.91       12.98      1.71 o
  12  10  -5        1.22        1.14      1.41 o
  13  10  -5       40.56       45.69      4.08 o
  14  10  -5        2.38        2.35      1.74 o
  15  10  -5       30.19       34.01      3.93 o
  16  10  -5        8.70       18.08      4.91 o
   1  11  -5       52.48       57.40      2.50 o
   2  11  -5        4.73        3.86      1.17 o
   3  11  -5        6.13        7.71      1.28 o
   4  11  -5        9.22        8.21      1.17 o
   5  11  -5       19.26       22.67      1.53 o
   6  11  -5        2.60        1.43      1.02 o
   7  11  -5       14.33       15.18      1.71 o
   8  11  -5       18.27       21.86      1.90 o
   9  11  -5       12.29       14.21      1.71 o
  10  11  -5        0.16       -0.01      1.32 o
  11  11  -5       38.43       42.26      2.51 o
  12  11  -5        9.32       11.55      1.80 o
  13  11  -5        0.77        1.70      1.72 o
  14  11  -5        9.27        8.17      2.39 o
  15  11  -5       11.14       13.67      4.63 o
   1  12  -5       69.88       75.92      2.93 o
   2  12  -5        0.22        0.23      1.17 o
   3  12  -5       41.98       43.64      2.13 o
   4  12  -5        5.98        6.24      1.45 o
   5  12  -5       34.48       36.97      2.55 o
   6  12  -5       20.35       23.19      1.75 o
   7  12  -5       37.17       38.27      2.31 o
   8  12  -5        2.49        1.58      1.60 o
   9  12  -5       39.65       44.07      2.82 o
  10  12  -5        6.23       14.05      2.93 o
  11  12  -5       42.82       50.59      3.13 o
  12  12  -5        3.04        9.28      2.25 o
  13  12  -5        1.46        2.22      2.03 o
  14  12  -5        0.74        1.77      3.91 o
   1  13  -5        7.56        5.17      1.82 o
   2  13  -5        3.92        2.20      2.38 o
   3  13  -5       21.61       21.83      2.51 o
   4  13  -5        2.69        1.29      1.40 o
   5  13  -5       25.83       28.99      2.45 o
   6  13  -5        0.49        0.58      1.78 o
   7  13  -5        6.08        8.45      1.93 o
   8  13  -5        9.63        8.59      1.90 o
   9  13  -5        0.05        1.59      1.65 o
  10  13  -5       21.31       23.31      2.43 o
  11  13  -5        1.19        1.03      1.98 o
  12  13  -5        0.10       -0.27      2.45 o
   1  14  -5        8.39       12.61      2.94 o
   2  14  -5        5.68        7.24      2.10 o
   3  14  -5       56.25       59.07      3.73 o
   4  14  -5        7.58        6.67      2.16 o
   5  14  -5       16.58       20.80      2.63 o
   6  14  -5        4.18        4.07      2.06 o
   7  14  -5       10.27        9.78      2.44 o
   8  14  -5        2.69        2.61      2.18 o
   9  14  -5       22.04       21.93      3.65 o
  10  14  -5        5.90        7.27      3.46 o
   1  15  -5        1.24        1.06      4.22 o
   2  15  -5        1.20        2.36      2.41 o
   3  15  -5        7.53        7.16      2.24 o
   4  15  -5        0.26       -1.23      1.96 o
   5  15  -5        2.22        2.02      2.04 o
   6  15  -5        2.80        7.18      2.63 o
   7  15  -5        4.92        7.36      3.14 o
   8  15  -5        3.35        6.06      3.97 o
   1  16  -5       22.92       23.58      3.82 o
   2  16  -5        0.62        0.99      3.58 o
   0   0  -4     5608.02     5539.75     88.28 o
   2   0  -4     1792.99     1614.24     18.83 o
   4   0  -4      178.59      197.13      3.19 o
   6   0  -4     1437.32     1426.69     15.03 o
   8   0  -4      242.18      243.76      3.83 o
  10   0  -4      694.83      659.79     10.87 o
  12   0  -4     1195.14     1172.63     18.07 o
  14   0  -4      264.98      267.98      5.95 o
  16   0  -4       90.36       89.91      4.24 o
  18   0  -4       13.49       12.94      2.42 o
  20   0  -4       86.40      104.94      4.89 o
   0   1  -4      388.12      407.54      4.95 o
   1   1  -4      303.12      337.03      2.87 o
   2   1  -4      338.04      331.26      2.73 o
   3   1  -4      472.36      520.83      4.09 o
   4   1  -4      322.00      339.56      3.08 o
   5   1  -4       41.77       38.62      0.78 o
   6   1  -4      254.03      273.07      2.68 o
   7   1  -4      318.65      323.15      3.33 o
   8   1  -4       52.90       55.17      1.20 o
   9   1  -4      206.48      204.71      2.88 o
  10   1  -4       64.65       61.43      1.68 o
  11   1  -4        1.92        1.49      0.74 o
  12   1  -4      155.95      153.89      2.85 o
  13   1  -4       72.22       71.34      2.01 o
  14   1  -4      195.13      174.71      3.22 o
  15   1  -4       39.11       39.13      1.63 o
  16   1  -4        1.81       -0.01      0.95 o
  17   1  -4        1.81        1.31      1.03 o
  18   1  -4        3.13        2.10      1.20 o
  19   1  -4       12.53       16.07      1.77 o
  20   1  -4        3.67        4.04      1.91 o
  21   1  -4        5.77        5.91      2.26 o
   0   2  -4      689.36      630.59      6.33 o
   1   2  -4      578.54      626.34      4.92 o
   2   2  -4     1330.88     1344.34      9.38 o
   3   2  -4      311.32      339.49      2.83 o
   4   2  -4      709.30      734.69      5.84 o
   5   2  -4      742.85      780.37      6.31 o
   6   2  -4      229.65      203.01      2.04 o
   7   2  -4      115.84      112.67      1.38 o
   8   2  -4     1240.06     1290.97     11.34 o
   9   2  -4       47.50       47.82      1.25 o
  10   2  -4      401.59      376.54      4.37 o
  11   2  -4       96.35       91.93      2.08 o
  12   2  -4      148.33      150.29      2.81 o
  13   2  -4       48.02       49.40      1.39 o
  14   2  -4      139.45      133.64      3.01 o
  15   2  -4      111.96      106.18      2.75 o
  16   2  -4      115.77      118.23      2.99 o
  17   2  -4        0.77       -0.37      1.01 o
  18   2  -4       71.99       79.23      3.03 o
  19   2  -4        5.31        7.04      1.51 o
  20   2  -4       49.26       50.84      2.81 o
  21   2  -4        1.51        2.85      2.22 o
   0   3  -4     1730.45     1785.96     18.12 o
   1   3  -4      309.63      359.39      2.81 o
   2   3  -4      298.50      324.15      2.57 o
   3   3  -4       25.67       27.21      0.60 o
   4   3  -4      273.74      273.31      2.34 o
   5   3  -4       78.34       87.83      1.16 o
   6   3  -4       15.67       15.13      0.55 o
   7   3  -4       88.48       85.55      1.32 o
   8   3  -4      231.31      229.58      2.75 o
   9   3  -4      276.43      278.61      3.69 o
  10   3  -4        3.52        1.55      0.61 o
  11   3  -4       50.73       48.09      1.18 o
  12   3  -4      153.89      149.78      2.63 o
  13   3  -4        4.36        2.45      0.74 o
  14   3  -4       34.35       40.55      1.76 o
  15   3  -4       28.64       25.43      1.56 o
  16   3  -4       31.31       31.96      1.74 o
  17   3  -4       16.19       16.99      1.48 o
  18   3  -4        2.54        5.78      1.38 o
  19   3  -4       25.23       28.11      2.26 o
  20   3  -4        0.49       -1.46      1.46 o
  21   3  -4        4.67        5.71      2.90 o
   0   4  -4     8144.19     8212.25     73.31 o
   1   4  -4     2026.61     2066.80     14.89 o
   2   4  -4      661.13      706.30      5.24 o
   3   4  -4      449.78      442.12      3.64 o
   4   4  -4       91.64       96.18      1.13 o
   5   4  -4       96.81      115.42      1.32 o
   6   4  -4      116.43      116.34      1.66 o
   7   4  -4      137.92      140.04      1.88 o
   8   4  -4       91.95       94.46      1.81 o
   9   4  -4       54.67       47.03      1.32 o
  10   4  -4     1499.57     1422.04     13.50 o
  11   4  -4       75.06       72.97      1.59 o
  12   4  -4       61.11       56.52      1.52 o
  13   4  -4       18.14       18.04      1.73 o
  14   4  -4       59.37       61.29      2.10 o
  15   4  -4        0.97        1.02      0.96 o
  16   4  -4       37.40       36.60      2.07 o
  17   4  -4        8.96        8.20      1.46 o
  18   4  -4       66.25       61.42      2.86 o
  19   4  -4        6.27        5.14      1.67 o
  20   4  -4       41.93       44.31      3.55 o
   0   5  -4      539.47      569.26      6.11 o
   1   5  -4     1003.63     1008.36      7.40 o
   2   5  -4      874.03      918.65      6.87 o
   3   5  -4      115.47      116.94      1.33 o
   4   5  -4       42.16       36.03      0.73 o
   5   5  -4       77.34       77.16      1.18 o
   6   5  -4      140.37      152.99      2.07 o
   7   5  -4       16.23       14.23      0.75 o
   8   5  -4       31.89       32.72      1.05 o
   9   5  -4      279.46      275.16      3.30 o
  10   5  -4      220.26      228.74      2.95 o
  11   5  -4      127.80      122.00      2.15 o
  12   5  -4       36.09       35.24      1.37 o
  13   5  -4       13.57       10.60      1.10 o
  14   5  -4       43.47       44.13      1.74 o
  15   5  -4        0.52        1.76      1.02 o
  16   5  -4       41.19       44.13      2.32 o
  17   5  -4        0.90        2.05      1.40 o
  18   5  -4       19.92       22.95      2.10 o
  19   5  -4        4.70        4.99      1.81 o
  20   5  -4       11.17       14.24      2.71 o
   0   6  -4      294.82      277.45      4.63 o
   1   6  -4     1110.57     1191.71      8.77 o
   2   6  -4      199.64      212.78      2.10 o
   3   6  -4      140.26      138.61      1.63 o
   4   6  -4      549.51      542.68      4.80 o
   5   6  -4       26.75       28.41      1.06 o
   6   6  -4       98.41       99.13      1.72 o
   7   6  -4      218.24      207.96      2.54 o
   8   6  -4       73.10       67.56      1.34 o
   9   6  -4      123.72      113.58      2.34 o
  10   6  -4      103.41       94.62      1.79 o
  11   6  -4      239.10      227.59      3.30 o
  12   6  -4      155.30      148.72      2.63 o
  13   6  -4       13.63       13.29      1.12 o
  14   6  -4      149.86      143.08      3.06 o
  15   6  -4       27.74       23.74      1.76 o
  16   6  -4       30.86       34.91      2.19 o
  17   6  -4        1.58        1.78      1.42 o
  18   6  -4       13.42       14.67      1.88 o
  19   6  -4        3.00        8.23      2.42 o
  20   6  -4       19.88       18.52      3.59 o
   0   7  -4      436.74      410.61      6.35 o
   1   7  -4        7.33        8.03      0.67 o
   2   7  -4       14.37       16.64      0.74 o
   3   7  -4       38.83       35.44      1.05 o
   4   7  -4      397.35      416.85      4.25 o
   5   7  -4       41.94       38.31      1.15 o
   6   7  -4      367.02      358.60      3.99 o
   7   7  -4       33.30       35.61      1.02 o
   8   7  -4       64.49       60.28      1.33 o
   9   7  -4       34.48       33.93      1.31 o
  10   7  -4       65.26       70.96      1.92 o
  11   7  -4      128.90      130.98      2.45 o
  12   7  -4      164.89      161.69      2.84 o
  13   7  -4        0.90        1.74      0.86 o
  14   7  -4      114.47      119.26      3.46 o
  15   7  -4       16.52       17.22      1.64 o
  16   7  -4       19.38       22.20      2.57 o
  17   7  -4        2.53        4.15      1.60 o
  18   7  -4        2.81        1.63      1.58 o
  19   7  -4        0.66        0.88      2.05 o
   0   8  -4      482.28      490.56      8.67 o
   1   8  -4       37.69       38.32      1.30 o
   2   8  -4      809.18      758.22      8.45 o
   3   8  -4      473.97      455.49      5.23 o
   4   8  -4       37.63       33.72      1.08 o
   5   8  -4        6.50        4.65      0.67 o
   6   8  -4       55.85       53.76      1.29 o
   7   8  -4        1.19        1.30      0.54 o
   8   8  -4      168.40      168.01      2.36 o
   9   8  -4       12.97       11.79      0.94 o
  10   8  -4      120.53      116.31      2.32 o
  11   8  -4        5.49        4.69      0.91 o
  12   8  -4      136.37      127.63      2.53 o
  13   8  -4       81.69       83.72      2.26 o
  14   8  -4       28.02       24.05      1.50 o
  15   8  -4       18.91       20.37      1.73 o
  16   8  -4       18.10       12.11      1.78 o
  17   8  -4        3.84        3.30      1.57 o
  18   8  -4       28.91       26.72      2.99 o
   0   9  -4      298.98      277.80      4.69 o
   1   9  -4       29.40       28.45      0.91 o
   2   9  -4       73.07       72.51      1.47 o
   3   9  -4       36.25       36.84      1.02 o
   4   9  -4      233.69      213.64      3.51 o
   5   9  -4      103.09       96.47      2.09 o
   6   9  -4      141.32      141.15      2.46 o
   7   9  -4       27.07       27.31      1.28 o
   8   9  -4      125.11      126.70      2.53 o
   9   9  -4       41.88       38.83      2.14 o
  10   9  -4      135.01      134.48      2.70 o
  11   9  -4       22.09       21.58      1.55 o
  12   9  -4       31.85       34.42      1.57 o
  13   9  -4       48.78       52.54      2.11 o
  14   9  -4       14.67       14.62      1.44 o
  15   9  -4        8.94        3.57      1.86 o
  16   9  -4       18.94       17.75      1.97 o
  17   9  -4        1.84        3.40      2.59 o
  18   9  -4       24.02       28.35      3.84 o
   0  10  -4       45.63       46.44      1.90 o
   1  10  -4       65.41       64.54      1.49 o
   2  10  -4       27.58       29.74      1.07 o
   3  10  -4        3.30        3.87      0.65 o
   4  10  -4       48.29       43.73      1.42 o
   5  10  -4       37.13       38.22      1.37 o
   6  10  -4       92.83       91.10      2.05 o
   7  10  -4       11.08       13.40      1.26 o
   8  10  -4       12.63       15.05      1.13 o
   9  10  -4       18.62       18.33      1.31 o
  10  10  -4       13.24       11.82      1.33 o
  11  10  -4       31.93       32.98      1.80 o
  12  10  -4       18.46       18.75      2.04 o
  13  10  -4       11.40       13.40      2.28 o
  14  10  -4        9.77        7.24      2.13 o
  15  10  -4       16.79       17.06      3.03 o
  16  10  -4        5.07        4.74      4.08 o
  17  10  -4        6.10        4.52      4.02 o
   0  11  -4        9.02       10.79      1.80 o
   1  11  -4       25.13       24.26      1.51 o
   2  11  -4      117.17      119.57      2.78 o
   3  11  -4       66.46       58.21      1.99 o
   4  11  -4      104.02      107.24      2.68 o
   5  11  -4        5.69        4.61      1.04 o
   6  11  -4      159.61      154.45      3.29 o
   7  11  -4        8.60        9.75      1.25 o
   8  11  -4       57.34       60.54      2.17 o
   9  11  -4        5.99        7.42      1.23 o
  10  11  -4       39.35       41.37      2.12 o
  11  11  -4       18.59       20.63      2.16 o
  12  11  -4       39.56       47.00      3.38 o
  13  11  -4        1.77        5.41      1.77 o
  14  11  -4        8.84       12.11      3.34 o
  15  11  -4        1.59        3.17      2.59 o
  16  11  -4       32.69       44.98      6.61 o
   0  12  -4       34.61       40.18      3.74 o
   1  12  -4       14.66       14.90      1.43 o
   2  12  -4        4.89        4.18      1.17 o
   3  12  -4       35.99       38.59      2.44 o
   4  12  -4        1.83        0.81      1.00 o
   5  12  -4        0.40        0.44      0.96 o
   6  12  -4        1.88        2.97      1.09 o
   7  12  -4       12.84       15.56      1.67 o
   8  12  -4       62.76       69.67      3.30 o
   9  12  -4        1.85        0.12      1.47 o
  10  12  -4       23.19       25.33      2.32 o
  11  12  -4        7.31        8.46      1.87 o
  12  12  -4        3.67        3.61      1.73 o
  13  12  -4        8.94        6.50      2.91 o
  14  12  -4       10.34       10.68      3.75 o
  15  12  -4        7.35        7.62      3.31 o
   0  13  -4       36.34       38.80      2.93 o
   1  13  -4        2.45        2.78      1.15 o
   2  13  -4       31.29       36.86      2.25 o
   3  13  -4        5.47        6.89      1.65 o
   4  13  -4       73.35       77.38      3.36 o
   5  13  -4       16.33       15.58      2.01 o
   6  13  -4       48.28       58.40      2.64 o
   7  13  -4        2.57        6.05      1.46 o
   8  13  -4       63.21       67.21      3.80 o
   9  13  -4        2.54        5.57      1.77 o
  10  13  -4        7.20        7.90      1.83 o
  11  13  -4        5.65        4.95      1.93 o
  12  13  -4       11.04       15.06      7.00 o
  13  13  -4        0.85        1.47      2.49 o
   0  14  -4       15.45       20.61      3.00 o
   1  14  -4        8.43       10.00      2.10 o
   2  14  -4        1.86        1.80      1.65 o
   3  14  -4        5.69        6.87      2.06 o
   4  14  -4        1.28        1.09      1.67 o
   5  14  -4        1.82        2.41      1.85 o
   6  14  -4       13.74       15.88      3.39 o
   7  14  -4        0.50        0.85      1.59 o
   8  14  -4        5.64        6.32      1.81 o
   9  14  -4        1.28        0.81      1.68 o
  10  14  -4       12.75       14.86      2.50 o
  11  14  -4        7.41       10.21      2.96 o
  12  14  -4        2.34        7.28      3.91 o
   0  15  -4       27.62       27.45      4.91 o
   1  15  -4        0.86        0.49      1.83 o
   2  15  -4       27.86       33.73      3.04 o
   3  15  -4        7.05       10.53      2.33 o
   4  15  -4       12.72       14.37      2.62 o
   5  15  -4        4.83        6.03      2.12 o
   6  15  -4       20.33       22.43      2.79 o
   7  15  -4        4.16        4.45      2.12 o
   8  15  -4        5.10        6.48      2.73 o
   9  15  -4        1.21       -0.78      1.87 o
  10  15  -4       17.07       28.39      5.07 o
   0  16  -4        9.41        7.83      4.19 o
   1  16  -4        2.14        2.67      2.01 o
   2  16  -4       11.93       17.00      2.65 o
   3  16  -4       12.68       13.62      2.54 o
   4  16  -4        0.76        2.61      2.12 o
   5  16  -4        1.38        0.45      2.44 o
   6  16  -4        7.16       11.74      4.13 o
   7  16  -4        6.37       15.10      4.52 o
   2   0  -3     1336.69     1423.63     13.04 o
   4   0  -3      787.12      799.09      8.70 o
   6   0  -3      256.29      250.23      3.21 o
   8   0  -3        0.26        0.12      0.29 o
  10   0  -3      132.46      120.79      2.44 o
  12   0  -3      514.52      494.69      7.66 o
  14   0  -3      164.36      159.10      4.17 o
  16   0  -3       19.47       20.16      3.79 o
  18   0  -3       16.10       18.31      2.00 o
  20   0  -3       57.78       75.05      5.56 o
   1   1  -3     1454.10     1513.13     10.40 o
   2   1  -3     1845.65     1876.82     11.93 o
   3   1  -3     1838.88     1787.88     12.78 o
   4   1  -3      121.30      104.36      1.11 o
   5   1  -3      718.55      790.39      5.95 o
   6   1  -3      559.76      595.34      4.74 o
   7   1  -3     1114.69     1174.36      8.24 o
   8   1  -3      189.16      206.22      1.74 o
   9   1  -3      342.75      328.26      2.78 o
  10   1  -3       25.18       27.45      0.80 o
  11   1  -3      586.71      593.62      6.19 o
  12   1  -3      599.64      568.94      6.02 o
  13   1  -3      543.55      528.82      6.13 o
  14   1  -3       45.67       49.19      1.66 o
  15   1  -3      128.10      129.31      2.71 o
  16   1  -3       12.90        9.15      1.39 o
  17   1  -3       95.21       93.40      2.46 o
  18   1  -3        0.66        0.23      1.05 o
  19   1  -3       50.43       62.00      2.55 o
  20   1  -3       22.32       25.20      2.42 o
  21   1  -3       31.33       32.12      4.01 o
   1   2  -3     1430.72     1493.24     10.98 o
   2   2  -3      217.57      238.13      1.92 o
   3   2  -3      636.61      587.26      4.38 o
   4   2  -3      971.13     1014.28      7.94 o
   5   2  -3       49.43       42.95      0.70 o
   6   2  -3      193.09      219.79      1.94 o
   7   2  -3      569.92      609.32      4.70 o
   8   2  -3      427.32      411.30      3.39 o
   9   2  -3      206.25      194.40      1.77 o
  10   2  -3       15.06       16.07      0.67 o
  11   2  -3       94.84       89.90      1.55 o
  12   2  -3       45.63       48.87      1.26 o
  13   2  -3       24.95       19.83      1.03 o
  14   2  -3       23.87       20.35      1.22 o
  15   2  -3        0.53        0.09      0.82 o
  16   2  -3       29.06       30.00      1.59 o
  17   2  -3        9.11       10.24      1.27 o
  18   2  -3        3.53        3.40      1.15 o
  19   2  -3        7.63       11.01      1.71 o
  20   2  -3        9.86       13.38      2.11 o
  21   2  -3        0.56        2.49      2.04 o
   1   3  -3       66.80       54.82      0.67 o
   2   3  -3     1073.11     1236.56      9.09 o
   3   3  -3     1059.41     1066.64      7.54 o
   4   3  -3      220.70      247.64      2.17 o
   5   3  -3      921.76      970.72      7.21 o
   6   3  -3      260.78      264.09      2.25 o
   7   3  -3      330.70      365.88      2.94 o
   8   3  -3      314.42      339.25      2.68 o
   9   3  -3      319.37      316.68      2.64 o
  10   3  -3      209.70      199.43      2.37 o
  11   3  -3      138.63      137.60      1.91 o
  12   3  -3       13.55       11.30      0.73 o
  13   3  -3      474.73      442.86      5.31 o
  14   3  -3       40.15       35.75      1.60 o
  15   3  -3      133.34      129.13      2.93 o
  16   3  -3       27.08       30.21      1.61 o
  17   3  -3       59.23       58.86      2.16 o
  18   3  -3        0.91        0.17      1.22 o
  19   3  -3       39.84       42.76      2.78 o
  20   3  -3        2.19        3.53      1.72 o
  21   3  -3       27.57       31.86      3.89 o
   1   4  -3     1134.37     1249.94      8.71 o
   2   4  -3       58.46       54.06      0.76 o
   3   4  -3      972.41     1033.95      7.48 o
   4   4  -3      666.81      669.44      4.64 o
   5   4  -3      353.93      343.21      2.68 o
   6   4  -3       45.39       37.43      0.65 o
   7   4  -3       15.44       15.15      0.45 o
   8   4  -3        8.76       11.11      0.47 o
   9   4  -3      182.98      182.16      1.90 o
  10   4  -3       65.60       66.85      1.26 o
  11   4  -3       36.39       37.99      1.22 o
  12   4  -3       17.61       18.03      0.91 o
  13   4  -3      156.47      152.10      2.84 o
  14   4  -3      102.99       98.44      2.51 o
  15   4  -3       25.74       25.06      1.47 o
  16   4  -3       20.24       24.00      1.52 o
  17   4  -3       53.61       57.12      2.38 o
  18   4  -3        4.85        3.49      1.40 o
  19   4  -3        8.94        9.79      1.97 o
  20   4  -3        2.24        3.61      1.80 o
  21   4  -3        3.02        4.64      2.26 o
   1   5  -3      637.48      657.36      4.95 o
   2   5  -3      117.89      117.39      1.45 o
   3   5  -3       26.91       30.79      0.54 o
   4   5  -3      291.63      309.90      2.78 o
   5   5  -3      375.43      432.84      3.38 o
   6   5  -3       40.19       43.52      0.75 o
   7   5  -3      379.47      386.33      3.31 o
   8   5  -3      188.78      195.84      2.25 o
   9   5  -3      182.36      183.90      2.33 o
  10   5  -3      224.27      233.20      2.78 o
  11   5  -3      217.82      206.67      2.61 o
  12   5  -3       15.22       14.13      0.85 o
  13   5  -3      248.67      236.99      3.54 o
  14   5  -3        2.26        1.55      0.72 o
  15   5  -3      104.91       97.06      2.87 o
  16   5  -3       11.19       10.37      1.43 o
  17   5  -3       38.52       41.18      2.30 o
  18   5  -3       23.02       22.38      2.20 o
  19   5  -3       36.35       36.47      3.02 o
  20   5  -3       22.65       29.86      2.84 o
  21   5  -3       18.13       22.74      3.71 o
   1   6  -3      325.02      308.23      2.72 o
   2   6  -3      114.91      124.96      1.33 o
   3   6  -3       83.88       86.28      1.04 o
   4   6  -3      171.17      177.44      1.63 o
   5   6  -3       83.99       88.83      1.07 o
   6   6  -3       62.20       63.68      0.99 o
   7   6  -3      402.14      408.06      3.92 o
   8   6  -3      327.16      320.30      3.45 o
   9   6  -3      107.53      111.04      1.78 o
  10   6  -3       58.93       57.53      1.19 o
  11   6  -3      290.26      274.84      3.41 o
  12   6  -3       93.44       87.35      1.74 o
  13   6  -3       21.40       18.92      1.11 o
  14   6  -3       42.39       43.96      1.80 o
  15   6  -3       72.01       80.63      2.67 o
  16   6  -3       32.54       37.66      2.88 o
  17   6  -3       23.54       25.44      2.62 o
  18   6  -3       10.62       11.69      1.97 o
  19   6  -3       46.74       58.09      3.27 o
  20   6  -3        6.04        7.16      2.35 o
   1   7  -3      168.07      171.19      1.73 o
   2   7  -3       94.54       90.89      1.16 o
   3   7  -3      376.46      357.63      3.03 o
   4   7  -3       19.06       18.07      0.58 o
   5   7  -3       57.24       52.56      1.02 o
   6   7  -3       10.74       10.57      0.55 o
   7   7  -3      329.28      318.30      3.44 o
   8   7  -3       80.13       82.75      1.44 o
   9   7  -3       73.15       58.96      1.34 o
  10   7  -3        4.37        5.83      0.65 o
  11   7  -3       71.75       73.24      1.54 o
  12   7  -3       23.69       25.75      1.21 o
  13   7  -3      266.76      245.09      4.33 o
  14   7  -3       35.87       33.84      1.53 o
  15   7  -3       67.74       67.31      2.31 o
  16   7  -3       11.55       13.30      1.69 o
  17   7  -3       33.85       33.90      2.54 o
  18   7  -3       10.50       17.72      2.18 o
  19   7  -3        5.26        7.03      1.93 o
  20   7  -3        0.07       -0.10      2.08 o
   1   8  -3      273.52      248.45      2.84 o
   2   8  -3      115.78      114.78      1.79 o
   3   8  -3      351.48      348.29      3.93 o
   4   8  -3       44.89       44.52      1.07 o
   5   8  -3       63.01       56.91      1.14 o
   6   8  -3       63.22       61.17      1.23 o
   7   8  -3      511.49      500.69      4.97 o
   8   8  -3       51.40       46.46      1.25 o
   9   8  -3      151.18      149.60      2.49 o
  10   8  -3       72.53       78.46      1.72 o
  11   8  -3       12.21        9.33      0.99 o
  12   8  -3        5.43        4.56      0.93 o
  13   8  -3      142.55      139.70      2.80 o
  14   8  -3        5.96        6.99      1.07 o
  15   8  -3       11.76       11.67      1.37 o
  16   8  -3       11.70       12.70      1.77 o
  17   8  -3       60.76       72.21      3.49 o
  18   8  -3        5.12        2.88      2.07 o
  19   8  -3        7.93        8.79      3.02 o
   1   9  -3      269.83      253.60      3.00 o
   2   9  -3      141.20      142.42      2.32 o
   3   9  -3      584.15      564.10      6.31 o
   4   9  -3      247.47      231.12      3.04 o
   5   9  -3      134.29      132.82      2.07 o
   6   9  -3      141.72      124.84      2.30 o
   7   9  -3        6.67        4.75      0.76 o
   8   9  -3        7.38        7.56      0.85 o
   9   9  -3        1.78        1.55      0.71 o
  10   9  -3        8.72        8.46      1.03 o
  11   9  -3      137.16      129.61      2.80 o
  12   9  -3        0.96        1.53      0.93 o
  13   9  -3        6.94        5.72      1.10 o
  14   9  -3       10.26       12.28      1.49 o
  15   9  -3       20.19       17.32      1.79 o
  16   9  -3       30.64       30.45      2.69 o
  17   9  -3        1.49       -1.54      1.80 o
  18   9  -3        0.90       -0.82      2.45 o
   1  10  -3      103.62      100.76      1.96 o
   2  10  -3       16.10       13.86      1.00 o
   3  10  -3      300.55      271.03      4.29 o
   4  10  -3       74.24       67.74      1.88 o
   5  10  -3      162.21      160.16      3.41 o
   6  10  -3       52.13       57.03      1.82 o
   7  10  -3      260.80      261.06      4.06 o
   8  10  -3        0.59       -0.43      0.82 o
   9  10  -3       58.99       59.14      1.92 o
  10  10  -3        4.50        4.90      1.10 o
  11  10  -3      124.29      120.89      2.77 o
  12  10  -3        1.24        0.01      0.98 o
  13  10  -3       48.01       55.83      3.56 o
  14  10  -3        9.27        9.42      1.85 o
  15  10  -3       19.14       21.29      3.03 o
  16  10  -3       10.69       10.70      2.05 o
  17  10  -3       21.40       21.00      5.68 o
  18  10  -3        7.36        7.11      4.19 o
   1  11  -3       50.05       51.40      1.77 o
   2  11  -3       72.99       73.61      2.35 o
   3  11  -3       90.66       83.55      2.12 o
   4  11  -3       27.11       22.37      1.40 o
   5  11  -3       95.75       88.58      2.39 o
   6  11  -3       39.60       40.14      1.73 o
   7  11  -3        5.48        6.02      1.02 o
   8  11  -3        1.00        1.30      0.96 o
   9  11  -3       39.15       40.66      1.89 o
  10  11  -3       22.35       21.04      1.71 o
  11  11  -3        6.55        8.51      1.44 o
  12  11  -3        3.06        2.78      1.83 o
  13  11  -3       11.92        8.69      2.15 o
  14  11  -3        4.82        5.82      2.14 o
  15  11  -3       19.38       21.03      2.76 o
  16  11  -3       18.84       20.10      8.16 o
   1  12  -3       59.12       60.52      2.25 o
   2  12  -3       12.33       13.17      1.36 o
   3  12  -3       64.83       72.78      2.25 o
   4  12  -3       32.07       28.60      1.94 o
   5  12  -3      111.79      110.72      3.05 o
   6  12  -3        9.88       10.05      1.35 o
   7  12  -3       61.77       65.91      2.47 o
   8  12  -3       45.98       48.09      2.40 o
   9  12  -3      131.82      143.00      5.28 o
  10  12  -3        3.90        5.27      1.50 o
  11  12  -3        4.28        3.99      1.63 o
  12  12  -3        3.62        3.30      1.90 o
  13  12  -3       33.60       35.16      3.21 o
  14  12  -3        4.77        5.36      2.60 o
  15  12  -3       24.25       26.93      3.80 o
   1  13  -3        9.01        8.42      1.27 o
   2  13  -3        1.76        2.32      1.16 o
   3  13  -3        2.72        4.30      1.23 o
   4  13  -3       11.92       11.38      1.41 o
   5  13  -3        2.75        5.06      1.29 o
   6  13  -3        3.40        3.83      1.34 o
   7  13  -3        6.57        5.56      1.43 o
   8  13  -3       21.78       21.24      2.29 o
   9  13  -3        2.45        0.96      1.73 o
  10  13  -3       11.84       12.33      1.97 o
  11  13  -3       16.24       17.36      2.60 o
  12  13  -3        4.78        6.84      2.27 o
  13  13  -3        6.91       11.85      5.29 o
  14  13  -3        2.04        3.22      2.63 o
   1  14  -3       48.17       54.91      3.48 o
   2  14  -3        4.29        3.01      1.55 o
   3  14  -3       35.22       42.31      3.09 o
   4  14  -3        0.26        0.30      1.69 o
   5  14  -3       35.05       40.17      3.08 o
   6  14  -3        1.04        0.40      1.46 o
   7  14  -3       24.51       31.49      2.81 o
   8  14  -3        6.54        3.25      1.66 o
   9  14  -3       14.64       18.81      2.23 o
  10  14  -3        5.99        6.26      2.71 o
  11  14  -3       29.66       31.73      3.84 o
  12  14  -3        3.28        5.93      2.78 o
  13  14  -3        4.12        5.95      4.13 o
   1  15  -3       18.69       18.16      2.18 o
   2  15  -3        7.79        9.92      2.16 o
   3  15  -3       12.51       15.16      3.07 o
   4  15  -3       18.17       17.34      2.55 o
   5  15  -3        0.13       -0.07      1.76 o
   6  15  -3        3.81        2.31      1.97 o
   7  15  -3        5.90        8.00      1.84 o
   8  15  -3        4.84        5.36      1.85 o
   9  15  -3        3.10        4.88      2.53 o
  10  15  -3        7.37        7.34      5.76 o
  11  15  -3        5.45       10.36      4.52 o
   1  16  -3        5.13        6.75      1.90 o
   2  16  -3        5.43        5.16      2.11 o
   3  16  -3       48.97       57.29      3.85 o
   4  16  -3        6.61        5.74      2.18 o
   5  16  -3        7.16       11.72      2.42 o
   6  16  -3        0.29        3.34      2.41 o
   7  16  -3       17.62       16.51      3.22 o
   1  17  -3        1.41        1.39      2.04 o
   2  17  -3        4.16        5.37      4.49 o
   3  17  -3        8.56       10.75      4.24 o
   4  17  -3        2.92        1.43      3.53 o
   5  17  -3        3.17        5.13      3.75 o
   0   0  -2     1729.83     1949.54     31.29 o
   2   0  -2     9350.52     9272.48     92.50 o
   4   0  -2      316.81      286.30      3.09 o
   6   0  -2     1435.46     1385.75     15.57 o
   8   0  -2     3452.85     3925.15     32.72 o
  10   0  -2      926.10      946.43      8.84 o
  12   0  -2      537.68      523.25      7.46 o
  14   0  -2      905.26      862.97     13.84 o
  16   0  -2      238.31      226.44      5.31 o
  18   0  -2       76.23       81.44      3.32 o
  20   0  -2       49.46       48.01      6.06 o
  22   0  -2       11.74        6.94      4.46 o
   0   1  -2     2176.68     2250.60     22.54 o
   1   1  -2      776.04      827.70      5.55 o
   2   1  -2      777.14      838.67      5.83 o
   3   1  -2      225.92      238.13      1.86 o
   4   1  -2     1639.91     1722.88     11.47 o
   5   1  -2      543.95      556.46      3.79 o
   6   1  -2      486.50      529.30      3.60 o
   7   1  -2      155.47      182.00      1.48 o
   8   1  -2      255.31      244.90      1.90 o
   9   1  -2      623.68      639.09      4.23 o
  10   1  -2       39.49       38.17      0.71 o
  11   1  -2      537.86      520.29      4.52 o
  12   1  -2      173.79      169.40      2.27 o
  13   1  -2       64.00       57.42      1.47 o
  14   1  -2      184.87      171.77      3.04 o
  15   1  -2       22.37       20.64      1.23 o
  16   1  -2       12.68       11.97      1.11 o
  17   1  -2       13.62       15.86      1.23 o
  18   1  -2       24.53       29.24      1.69 o
  19   1  -2       24.90       31.40      2.16 o
  20   1  -2        9.51        9.47      2.33 o
  21   1  -2        5.20        2.97      2.43 o
  22   1  -2        5.25        7.00      3.12 o
   0   2  -2    56263.38    48321.14   1503.20 o
   1   2  -2    11577.86    11827.52     98.97 o
   2   2  -2     2658.66     2878.48     19.58 o
   3   2  -2     1105.96     1159.72      7.38 o
   4   2  -2      874.60      927.31      6.48 o
   5   2  -2      114.93      151.39      1.46 o
   6   2  -2     1397.49     1478.35      9.31 o
   7   2  -2      175.47      173.98      1.39 o
   8   2  -2      110.53       97.45      0.99 o
   9   2  -2      121.13      118.79      1.18 o
  10   2  -2     1860.44     1870.15     12.49 o
  11   2  -2      215.19      215.09      2.43 o
  12   2  -2     1078.69     1034.91      9.27 o
  13   2  -2      198.63      211.23      3.15 o
  14   2  -2       93.36       89.88      2.15 o
  15   2  -2       47.20       41.23      1.53 o
  16   2  -2      121.47      117.10      2.59 o
  17   2  -2        5.99        4.34      0.97 o
  18   2  -2       29.82       32.49      2.02 o
  19   2  -2        5.31        4.28      1.99 o
  20   2  -2      111.01      114.35      4.87 o
  21   2  -2        6.83       11.28      2.45 o
  22   2  -2       70.54       63.52      5.08 o
   0   3  -2     2574.05     2485.30     23.68 o
   1   3  -2     2614.73     2693.41     16.60 o
   2   3  -2      594.73      595.29      3.87 o
   3   3  -2      773.19      785.34      5.28 o
   4   3  -2      509.23      572.45      3.74 o
   5   3  -2      995.21     1087.79      6.70 o
   6   3  -2      874.59      859.24      5.38 o
   7   3  -2      411.10      423.81      2.90 o
   8   3  -2       93.41       88.28      0.93 o
   9   3  -2       62.19       66.41      0.85 o
  10   3  -2      288.81      296.71      2.65 o
  11   3  -2      185.31      176.53      2.55 o
  12   3  -2      134.99      126.05      1.99 o
  13   3  -2      113.65      105.61      2.50 o
  14   3  -2       53.68       49.98      1.52 o
  15   3  -2       55.08       56.16      1.79 o
  16   3  -2       32.10       35.40      1.64 o
  17   3  -2       15.18       14.49      1.45 o
  18   3  -2        1.39        1.10      1.26 o
  19   3  -2       19.18       23.14      2.27 o
  20   3  -2        9.97       12.83      2.35 o
  21   3  -2       10.10       10.68      2.41 o
   0   4  -2     6448.67     6947.42     65.53 o
   1   4  -2      672.29      735.31      5.54 o
   2   4  -2      489.80      474.17      3.35 o
   3   4  -2      149.99      162.55      1.44 o
   4   4  -2     2590.54     2760.62     17.88 o
   5   4  -2      284.33      307.95      2.17 o
   6   4  -2      121.67      109.73      1.04 o
   7   4  -2     1112.69     1206.34      7.51 o
   8   4  -2      135.57      135.45      1.26 o
   9   4  -2      284.52      290.66      2.30 o
  10   4  -2      618.45      608.57      5.03 o
  11   4  -2       58.90       49.45      1.07 o
  12   4  -2       45.29       43.28      1.13 o
  13   4  -2        9.86        9.35      0.88 o
  14   4  -2      450.66      424.74      6.02 o
  15   4  -2       55.88       53.56      2.13 o
  16   4  -2       62.64       62.81      2.33 o
  17   4  -2        1.01        1.07      1.08 o
  18   4  -2       53.51       53.87      2.87 o
  19   4  -2        5.25        6.90      1.76 o
  20   4  -2       94.93      107.13      4.21 o
  21   4  -2        0.11       -1.76      1.93 o
   0   5  -2     1541.34     1628.58     15.72 o
   1   5  -2      875.34     1026.10      8.24 o
   2   5  -2       85.71      104.56      1.08 o
   3   5  -2      923.63      994.72      6.31 o
   4   5  -2       53.89       45.83      0.65 o
   5   5  -2      156.47      172.68      1.50 o
   6   5  -2      415.88      424.91      3.09 o
   7   5  -2       85.26       74.68      0.87 o
   8   5  -2      158.17      149.05      1.36 o
   9   5  -2       73.64       69.04      1.00 o
  10   5  -2      141.27      144.37      1.76 o
  11   5  -2      118.97      119.15      1.77 o
  12   5  -2      129.49      131.93      2.38 o
  13   5  -2       97.58       96.13      2.09 o
  14   5  -2      290.44      286.17      5.52 o
  15   5  -2       14.53       14.03      1.27 o
  16   5  -2       76.95       81.84      2.64 o
  17   5  -2       16.15       15.68      1.75 o
  18   5  -2       10.04       12.05      1.86 o
  19   5  -2       13.46       15.67      2.08 o
  20   5  -2       39.30       46.46      4.49 o
  21   5  -2        4.79        8.53      2.41 o
   0   6  -2     1430.55     1445.52     14.98 o
   1   6  -2       94.73      100.95      1.13 o
   2   6  -2      294.46      292.64      2.42 o
   3   6  -2      646.19      657.02      4.56 o
   4   6  -2       62.15       66.10      0.87 o
   5   6  -2      276.59      278.87      2.30 o
   6   6  -2        5.55        5.61      0.36 o
   7   6  -2      112.89      107.22      1.13 o
   8   6  -2      135.35      147.11      1.62 o
   9   6  -2      363.91      369.17      3.54 o
  10   6  -2     1365.01     1290.67     10.43 o
  11   6  -2       75.44       71.15      1.48 o
  12   6  -2      369.72      365.63      4.42 o
  13   6  -2      142.90      137.22      2.57 o
  14   6  -2       15.77       16.60      1.17 o
  15   6  -2       41.52       38.46      1.77 o
  16   6  -2       54.48       50.73      2.03 o
  17   6  -2       14.26       12.75      1.91 o
  18   6  -2       77.31       83.03      3.56 o
  19   6  -2        2.66        2.58      1.64 o
  20   6  -2       17.84       21.88      2.46 o
  21   6  -2        1.43        2.31      4.02 o
   0   7  -2      484.61      503.14      5.48 o
   1   7  -2      177.75      184.03      1.74 o
   2   7  -2      153.29      159.18      1.61 o
   3   7  -2      463.81      479.56      4.01 o
   4   7  -2      774.97      731.36      5.26 o
   5   7  -2       10.10       12.07      0.46 o
   6   7  -2      165.25      164.37      1.70 o
   7   7  -2       24.73       20.75      0.76 o
   8   7  -2        2.81        3.93      0.51 o
   9   7  -2      225.91      217.84      2.56 o
  10   7  -2      321.91      320.67      3.59 o
  11   7  -2        3.53        3.29      0.76 o
  12   7  -2      110.16      109.40      2.26 o
  13   7  -2       24.97       27.06      1.31 o
  14   7  -2        6.36        6.26      1.05 o
  15   7  -2       25.19       25.00      1.48 o
  16   7  -2       97.77       95.68      3.25 o
  17   7  -2        4.55        2.63      1.60 o
  18   7  -2       34.28       36.03      2.67 o
  19   7  -2        0.78        0.32      1.82 o
  20   7  -2       14.54       16.55      3.37 o
   0   8  -2      362.14      316.48      4.01 o
   1   8  -2      119.20      137.40      1.47 o
   2   8  -2      627.35      634.72      4.99 o
   3   8  -2       61.22       60.17      0.92 o
   4   8  -2      388.65      359.97      3.54 o
   5   8  -2      265.14      258.29      2.72 o
   6   8  -2      171.49      175.71      2.14 o
   7   8  -2      135.36      136.12      1.85 o
   8   8  -2      292.91      274.77      3.13 o
   9   8  -2      113.93      104.76      1.94 o
  10   8  -2      167.72      149.02      2.62 o
  11   8  -2       72.34       69.17      1.85 o
  12   8  -2      176.66      165.02      3.13 o
  13   8  -2        2.59        2.17      0.93 o
  14   8  -2       36.75       36.51      1.63 o
  15   8  -2       14.45       12.69      1.47 o
  16   8  -2       28.49       32.07      2.11 o
  17   8  -2        5.82        7.51      1.91 o
  18   8  -2        1.74        1.51      2.76 o
  19   8  -2        1.88        3.71      2.09 o
   0   9  -2      199.19      180.95      3.30 o
   1   9  -2      176.23      163.40      2.75 o
   2   9  -2      374.02      351.38      3.71 o
   3   9  -2       42.14       38.55      1.08 o
   4   9  -2      509.52      485.16      5.33 o
   5   9  -2       71.08       68.56      1.47 o
   6   9  -2      387.99      350.65      3.72 o
   7   9  -2       83.18       74.56      1.65 o
   8   9  -2       57.78       58.34      1.61 o
   9   9  -2       11.24       10.05      1.04 o
  10   9  -2      100.32       98.72      2.18 o
  11   9  -2       17.70       16.82      1.19 o
  12   9  -2       71.36       71.49      2.86 o
  13   9  -2        4.09        4.14      1.22 o
  14   9  -2       64.55       63.82      2.51 o
  15   9  -2        8.00        5.55      1.69 o
  16   9  -2       63.73       74.83      3.48 o
  17   9  -2        1.46        3.21      2.14 o
  18   9  -2       12.23       11.07      2.41 o
  19   9  -2        0.96        0.24      2.54 o
   0  10  -2      237.80      228.46      4.30 o
   1  10  -2       45.46       45.97      1.27 o
   2  10  -2      187.93      177.24      2.77 o
   3  10  -2      709.19      688.55      7.15 o
   4  10  -2       27.51       28.26      1.20 o
   5  10  -2       32.52       30.19      1.32 o
   6  10  -2        6.82        7.19      0.78 o
   7  10  -2       15.10       14.24      1.03 o
   8  10  -2       70.97       78.23      2.10 o
   9  10  -2       81.78       82.22      2.38 o
  10  10  -2       68.02       70.28      2.08 o
  11  10  -2       45.18       44.93      1.81 o
  12  10  -2       19.58       17.68      1.69 o
  13  10  -2       63.38       61.77      2.46 o
  14  10  -2        7.78        5.98      1.50 o
  15  10  -2        3.06        2.64      1.65 o
  16  10  -2        0.68       -0.11      1.62 o
  17  10  -2        0.99       -0.46      1.64 o
  18  10  -2        6.50        3.19      2.69 o
   0  11  -2      348.09      329.47      6.77 o
   1  11  -2       11.94        9.24      1.07 o
   2  11  -2       58.87       55.61      1.89 o
   3  11  -2       93.67       99.08      2.45 o
   4  11  -2      189.55      177.29      3.37 o
   5  11  -2       63.91       61.14      1.89 o
   6  11  -2      259.33      237.01      6.69 o
   7  11  -2        6.20        7.43      1.12 o
   8  11  -2      110.89      115.55      2.88 o
   9  11  -2       17.93       16.89      1.39 o
  10  11  -2       76.07       77.68      2.44 o
  11  11  -2       44.52       47.16      2.45 o
  12  11  -2       57.03       54.94      2.37 o
  13  11  -2       32.74       32.46      2.59 o
  14  11  -2       56.62       61.54      3.21 o
  15  11  -2        9.68        9.40      1.97 o
  16  11  -2       26.37       29.70      3.30 o
  17  11  -2        3.28        4.36      2.24 o
   0  12  -2       38.33       38.45      2.58 o
   1  12  -2        3.17        2.99      0.97 o
   2  12  -2       30.70       31.34      1.54 o
   3  12  -2        1.84        1.82      0.96 o
   4  12  -2        4.12        6.07      1.10 o
   5  12  -2        3.48        2.53      1.12 o
   6  12  -2       51.02       51.45      1.99 o
   7  12  -2       10.09       12.36      1.30 o
   8  12  -2        2.05        3.14      1.10 o
   9  12  -2       14.25       14.73      1.44 o
  10  12  -2       47.68       47.59      2.30 o
  11  12  -2       36.88       40.05      4.95 o
  12  12  -2       10.20       12.32      4.85 o
  13  12  -2        1.81        0.59      1.90 o
  14  12  -2        6.15        4.89      2.22 o
  15  12  -2        6.31       12.13      3.12 o
  16  12  -2        8.77       16.15      3.40 o
   0  13  -2       57.86       57.72      3.91 o
   1  13  -2        3.57        5.34      1.20 o
   2  13  -2       45.63       48.69      2.13 o
   3  13  -2       17.19       18.88      1.41 o
   4  13  -2       89.68       87.59      2.54 o
   5  13  -2       11.47       14.36      1.37 o
   6  13  -2       72.80       69.30      4.37 o
   7  13  -2        0.03        1.22      1.04 o
   8  13  -2       19.86       19.66      1.89 o
   9  13  -2       29.20       34.29      2.25 o
  10  13  -2       29.89       32.47      3.12 o
  11  13  -2        9.40       12.32      2.30 o
  12  13  -2       23.28       26.31      2.91 o
  13  13  -2       18.82       19.65      2.87 o
  14  13  -2       17.49       17.67      3.35 o
  15  13  -2        0.24       -0.04      2.42 o
   0  14  -2        0.04        0.72      1.64 o
   1  14  -2       12.10       13.33      1.66 o
   2  14  -2       35.18       38.28      2.27 o
   3  14  -2       42.04       40.54      4.18 o
   4  14  -2       21.98       22.03      2.19 o
   5  14  -2        6.47        5.99      2.18 o
   6  14  -2        0.82        0.42      1.41 o
   7  14  -2       29.79       35.69      3.48 o
   8  14  -2       10.90       14.95      1.80 o
   9  14  -2        8.20       10.92      2.47 o
  10  14  -2        5.76        4.01      2.37 o
  11  14  -2        3.29        5.35      2.12 o
  12  14  -2        2.88        4.49      2.65 o
  13  14  -2        2.19        4.26      2.74 o
   0  15  -2       33.06       38.00      3.74 o
   1  15  -2        9.40        8.23      1.78 o
   2  15  -2       14.45       16.89      2.10 o
   3  15  -2        1.55        3.93      1.68 o
   4  15  -2       23.69       29.22      3.95 o
   5  15  -2        1.77        4.02      1.92 o
   6  15  -2       65.50       75.64      5.39 o
   7  15  -2        5.15        5.66      1.75 o
   8  15  -2       13.56       17.65      2.59 o
   9  15  -2        0.94        1.53      2.07 o
  10  15  -2        7.13        2.78      2.52 o
  11  15  -2        1.27        3.45      2.61 o
   0  16  -2       11.53       13.06      2.99 o
   1  16  -2        0.64        0.19      2.61 o
   2  16  -2        2.18        2.82      1.69 o
   3  16  -2        1.11        1.84      1.81 o
   4  16  -2        4.16        2.95      2.54 o
   5  16  -2        2.57        4.18      2.10 o
   6  16  -2        1.04        2.30      2.66 o
   7  16  -2        2.06        3.09      3.20 o
   8  16  -2        0.75        6.15      2.76 o
   9  16  -2        1.19       -0.88      3.36 o
   0  17  -2        9.50       12.76      3.83 o
   1  17  -2        0.18        0.82      1.68 o
   2  17  -2        7.43       15.47      4.14 o
   3  17  -2        0.34        0.52      2.31 o
   4  17  -2       26.19       25.61      3.62 o
   5  17  -2        0.18       -1.71      3.14 o
   2   0  -1     5615.65     5755.43     50.28 o
   4   0  -1      353.88      401.39      3.78 o
   6   0  -1     4123.86     4405.80     37.87 o
   8   0  -1      374.66      412.83      4.11 o
  10   0  -1       74.35       65.07      1.33 o
  12   0  -1       90.51      106.00      2.04 o
  14   0  -1      122.29      121.05      4.40 o
  16   0  -1        5.02        3.80      1.26 o
  18   0  -1        5.67        6.93      1.81 o
  20   0  -1       23.09       31.42      5.18 o
  22   0  -1       18.37       17.09      4.57 o
   1   1  -1     7978.48     8303.77     57.88 o
   2   1  -1     2809.92     2810.65     18.22 o
   3   1  -1    13833.36    13627.13     84.68 o
   4   1  -1      331.07      313.34      2.09 o
   5   1  -1     3121.43     3188.60     18.95 o
   6   1  -1     1413.50     1613.24      9.95 o
   7   1  -1     1312.32     1307.12      8.48 o
   8   1  -1      789.15      973.12      6.45 o
   9   1  -1      403.80      336.21      2.61 o
  10   1  -1       57.02       50.52      0.84 o
  11   1  -1      772.63      768.46      5.55 o
  12   1  -1       42.02       43.67      0.90 o
  13   1  -1     1357.41     1321.53     11.19 o
  14   1  -1       57.03       56.57      1.59 o
  15   1  -1       62.44       50.59      1.92 o
  16   1  -1       33.81       29.29      1.36 o
  17   1  -1       80.10       85.79      2.44 o
  18   1  -1        2.57        1.60      1.27 o
  19   1  -1       37.24       34.51      2.24 o
  20   1  -1       19.84       16.84      3.47 o
  21   1  -1       14.19       12.83      4.93 o
  22   1  -1        8.76        5.04      2.77 o
   1   2  -1      805.97      837.19      5.61 o
   2   2  -1     1344.31     1420.07      9.00 o
   3   2  -1     4744.19     4970.76     30.10 o
   4   2  -1      816.63      862.88      5.28 o
   5   2  -1      967.94     1035.28      6.22 o
   6   2  -1      191.44      211.58      1.55 o
   7   2  -1      394.21      428.28      2.84 o
   8   2  -1      457.66      503.54      3.49 o
   9   2  -1      150.28      188.70      1.74 o
  10   2  -1       66.05       65.15      0.97 o
  11   2  -1      234.46      218.87      2.03 o
  12   2  -1      259.51      265.24      2.73 o
  13   2  -1       95.18       96.14      1.68 o
  14   2  -1       91.03       84.84      1.90 o
  15   2  -1        0.53        0.30      0.70 o
  16   2  -1       11.63       12.37      1.09 o
  17   2  -1       17.31       15.59      1.42 o
  18   2  -1        4.59        5.04      1.20 o
  19   2  -1        0.33       -0.76      1.47 o
  20   2  -1       47.19       55.12      3.48 o
  21   2  -1        4.22        3.86      2.70 o
  22   2  -1        5.94        7.39      2.96 o
   1   3  -1     5564.23     5687.47     36.42 o
   2   3  -1     1106.22     1088.10      7.09 o
   3   3  -1     1485.82     1500.01      9.31 o
   4   3  -1       88.26       82.83      0.84 o
   5   3  -1     1259.50     1397.13      8.84 o
   6   3  -1      463.90      525.38      3.44 o
   7   3  -1     1882.98     2032.61     12.26 o
   8   3  -1      271.19      302.31      2.23 o
   9   3  -1      722.98      699.04      4.77 o
  10   3  -1       26.37       22.27      0.65 o
  11   3  -1      723.47      700.94      5.60 o
  12   3  -1      488.51      471.33      4.42 o
  13   3  -1      931.92      888.32      9.21 o
  14   3  -1       11.13        8.82      0.88 o
  15   3  -1      131.38      122.15      2.89 o
  16   3  -1        4.17        4.79      1.03 o
  17   3  -1      115.49      115.04      3.41 o
  18   3  -1        1.87        1.53      1.26 o
  19   3  -1       55.52       58.92      3.55 o
  20   3  -1       20.44       20.10      2.58 o
  21   3  -1       27.21       25.56      2.84 o
  22   3  -1       14.98       14.68      3.37 o
   1   4  -1       63.46       59.19      0.72 o
   2   4  -1      320.80      333.31      2.53 o
   3   4  -1     1399.53     1403.79      9.11 o
   4   4  -1     1924.21     2013.50     13.00 o
   5   4  -1      132.12      145.04      1.26 o
   6   4  -1      172.72      170.02      1.55 o
   7   4  -1      635.67      690.97      4.83 o
   8   4  -1       31.64       33.01      0.60 o
   9   4  -1      430.25      433.79      3.10 o
  10   4  -1      262.45      252.68      2.06 o
  11   4  -1      264.50      258.02      2.40 o
  12   4  -1       10.59        9.50      0.73 o
  13   4  -1       58.28       64.60      1.68 o
  14   4  -1      169.26      163.11      3.82 o
  15   4  -1        4.11        3.35      0.96 o
  16   4  -1        9.74       12.11      1.35 o
  17   4  -1       76.37       76.70      2.89 o
  18   4  -1        0.54        2.26      1.74 o
  19   4  -1       27.55       29.28      2.79 o
  20   4  -1        7.36       10.42      2.24 o
  21   4  -1       15.05       14.71      2.52 o
   1   5  -1      425.41      395.79      2.90 o
   2   5  -1      944.41     1019.48      6.93 o
   3   5  -1     2033.82     2117.88     14.54 o
   4   5  -1      372.18      414.71      3.09 o
   5   5  -1      721.10      774.76      5.22 o
   6   5  -1      746.38      822.15      5.66 o
   7   5  -1      637.90      652.92      4.42 o
   8   5  -1      471.94      463.81      3.51 o
   9   5  -1      186.31      175.83      1.74 o
  10   5  -1       17.79       17.31      0.57 o
  11   5  -1      334.95      328.59      2.96 o
  12   5  -1       49.41       47.93      1.30 o
  13   5  -1      675.15      638.35      8.13 o
  14   5  -1       71.36       70.69      2.20 o
  15   5  -1      129.27      125.24      2.85 o
  16   5  -1        0.34        0.80      1.05 o
  17   5  -1       21.96       16.60      1.58 o
  18   5  -1        3.00        4.73      1.57 o
  19   5  -1       17.46       27.28      2.38 o
  20   5  -1        5.12        9.48      2.27 o
  21   5  -1       49.26       54.78      5.25 o
   1   6  -1      219.84      257.98      2.10 o
   2   6  -1       48.18       50.03      0.71 o
   3   6  -1      482.00      471.38      3.50 o
   4   6  -1      263.40      269.24      2.20 o
   5   6  -1      177.24      186.03      1.68 o
   6   6  -1      151.53      160.72      1.53 o
   7   6  -1      143.52      137.82      1.38 o
   8   6  -1      288.29      279.32      2.39 o
   9   6  -1      200.44      207.45      1.96 o
  10   6  -1      103.01      101.56      1.43 o
  11   6  -1       43.07       36.77      1.06 o
  12   6  -1       15.17       13.83      0.98 o
  13   6  -1      139.91      133.96      2.83 o
  14   6  -1       19.51       18.78      1.21 o
  15   6  -1       32.20       32.41      2.02 o
  16   6  -1        8.51        8.92      1.32 o
  17   6  -1       82.38       87.10      3.08 o
  18   6  -1       15.03       14.84      1.95 o
  19   6  -1       16.89       15.03      2.01 o
  20   6  -1        7.97        9.75      2.92 o
  21   6  -1       12.51       13.74      3.33 o
   1   7  -1     1584.77     1586.91     10.80 o
   2   7  -1      306.16      323.46      2.59 o
   3   7  -1     1002.57     1015.16      7.02 o
   4   7  -1      142.48      151.06      1.48 o
   5   7  -1      617.47      616.17      4.70 o
   6   7  -1      398.93      421.02      3.38 o
   7   7  -1      443.38      426.44      3.70 o
   8   7  -1      205.94      211.09      2.28 o
   9   7  -1      409.64      413.91      3.98 o
  10   7  -1       64.57       66.09      1.41 o
  11   7  -1      304.45      294.44      3.98 o
  12   7  -1        6.38        5.80      0.97 o
  13   7  -1       75.23       70.81      2.11 o
  14   7  -1        2.65        1.04      1.03 o
  15   7  -1       58.57       55.04      2.56 o
  16   7  -1       26.43       27.52      2.07 o
  17   7  -1        5.15        3.62      1.62 o
  18   7  -1        3.00        3.81      1.71 o
  19   7  -1       15.79       14.09      2.54 o
  20   7  -1       13.76       10.92      2.93 o
   1   8  -1      268.18      268.68      2.58 o
   2   8  -1      141.85      146.06      1.49 o
   3   8  -1      364.41      316.95      2.74 o
   4   8  -1       76.37       82.70      1.15 o
   5   8  -1      144.09      125.79      1.67 o
   6   8  -1       47.93       52.57      1.15 o
   7   8  -1      442.36      436.13      4.71 o
   8   8  -1        2.90        2.97      0.61 o
   9   8  -1      262.89      257.32      3.18 o
  10   8  -1      236.65      229.52      3.63 o
  11   8  -1       62.91       66.14      1.91 o
  12   8  -1       57.56       56.33      1.94 o
  13   8  -1       74.95       78.97      3.15 o
  14   8  -1        4.62        3.66      1.28 o
  15   8  -1       84.29       85.24      3.14 o
  16   8  -1       18.46       21.95      2.20 o
  17   8  -1       27.37       24.99      2.34 o
  18   8  -1        9.72       10.87      2.04 o
  19   8  -1       24.71       27.09      3.41 o
  20   8  -1        1.64        1.67      2.47 o
   1   9  -1      213.61      208.10      2.41 o
   2   9  -1      277.22      268.90      2.79 o
   3   9  -1      624.61      631.05      5.33 o
   4   9  -1       81.85       76.67      1.38 o
   5   9  -1      110.36      107.38      1.70 o
   6   9  -1       27.86       27.69      0.98 o
   7   9  -1      137.79      131.68      2.21 o
   8   9  -1       42.83       41.65      1.30 o
   9   9  -1      192.26      184.17      3.02 o
  10   9  -1       73.10       81.27      2.32 o
  11   9  -1       78.06       78.27      3.04 o
  12   9  -1       15.11       14.70      1.46 o
  13   9  -1       55.93       53.97      2.49 o
  14   9  -1        3.92        3.58      1.58 o
  15   9  -1       20.27       20.23      2.13 o
  16   9  -1       24.60       27.59      2.65 o
  17   9  -1       16.85       16.08      2.17 o
  18   9  -1       24.99       24.92      2.56 o
  19   9  -1        1.47        2.69      2.82 o
   1  10  -1      667.42      621.26      6.08 o
   2  10  -1       53.66       50.19      1.31 o
   3  10  -1      379.42      358.14      4.25 o
   4  10  -1       15.69       17.23      0.94 o
   5  10  -1       96.80       82.65      1.77 o
   6  10  -1       15.44       14.82      1.00 o
   7  10  -1      408.12      395.02      5.74 o
   8  10  -1       95.96       91.97      2.27 o
   9  10  -1      214.73      209.70      3.85 o
  10  10  -1       10.64       11.85      1.40 o
  11  10  -1       16.20       17.74      1.56 o
  12  10  -1        0.42       -0.35      1.10 o
  13  10  -1       77.12       76.70      2.95 o
  14  10  -1       20.89       22.76      2.62 o
  15  10  -1       31.21       30.74      3.49 o
  16  10  -1       13.61       12.95      2.09 o
  17  10  -1       40.59       39.18      2.88 o
  18  10  -1       10.07       12.51      2.74 o
   1  11  -1       82.92       84.24      1.93 o
   2  11  -1      115.50      108.80      2.54 o
   3  11  -1      209.16      218.09      3.55 o
   4  11  -1       99.06      101.05      2.32 o
   5  11  -1       88.45       91.11      2.22 o
   6  11  -1       61.04       59.06      1.86 o
   7  11  -1        1.78        0.07      0.83 o
   8  11  -1       12.53       12.92      1.27 o
   9  11  -1        1.29        0.94      0.99 o
  10  11  -1        6.57        6.30      1.30 o
  11  11  -1       79.33       80.60      3.00 o
  12  11  -1        4.75        4.24      1.31 o
  13  11  -1       17.27       20.53      2.94 o
  14  11  -1        3.49        5.01      3.24 o
  15  11  -1        9.59        8.57      2.11 o
  16  11  -1       17.24       15.20      2.31 o
  17  11  -1       13.84       12.97      2.65 o
   1  12  -1       74.04       64.24      2.80 o
   2  12  -1       63.42       56.15      2.21 o
   3  12  -1      183.87      180.67      3.50 o
   4  12  -1       20.29       18.10      1.24 o
   5  12  -1       85.91       82.71      2.24 o
   6  12  -1        4.37        5.46      1.04 o
   7  12  -1      146.60      147.64      3.02 o
   8  12  -1       15.29       15.59      1.41 o
   9  12  -1       10.14       11.82      1.47 o
  10  12  -1       15.12       18.90      1.67 o
  11  12  -1       55.05       58.35      2.50 o
  12  12  -1        8.57       10.47      1.97 o
  13  12  -1       58.98       59.31      3.68 o
  14  12  -1        8.45        6.61      2.23 o
  15  12  -1       10.92       10.20      2.20 o
  16  12  -1        5.15        6.47      2.44 o
   1  13  -1       36.00       34.80      1.87 o
   2  13  -1       80.31       77.20      2.36 o
   3  13  -1       20.62       27.23      1.61 o
   4  13  -1      120.98      123.62      2.99 o
   5  13  -1        3.22        2.98      1.08 o
   6  13  -1       14.83       15.04      1.31 o
   7  13  -1       22.71       25.02      1.53 o
   8  13  -1       17.50       20.11      2.31 o
   9  13  -1        5.89        5.86      1.39 o
  10  13  -1       17.69       19.75      2.21 o
  11  13  -1       14.61       16.17      2.79 o
  12  13  -1        0.59       -0.85      1.79 o
  13  13  -1        3.94        3.69      2.07 o
  14  13  -1        1.58        5.77      4.44 o
  15  13  -1        8.17        7.44      3.07 o
   1  14  -1       14.18       18.08      1.61 o
   2  14  -1       26.15       22.84      1.71 o
   3  14  -1       39.78       41.72      1.95 o
   4  14  -1       45.35       40.96      2.07 o
   5  14  -1       24.09       25.71      1.97 o
   6  14  -1        8.49        7.24      1.55 o
   7  14  -1       40.06       42.99      3.21 o
   8  14  -1        1.52        2.20      1.75 o
   9  14  -1       31.44       33.17      3.02 o
  10  14  -1        2.45        5.22      2.12 o
  11  14  -1       17.97       19.44      2.74 o
  12  14  -1        0.96        2.85      2.53 o
  13  14  -1       17.47       21.88      3.64 o
  14  14  -1        0.76        5.46      4.19 o
   1  15  -1       15.04       17.75      2.04 o
   2  15  -1       19.95       19.54      2.13 o
   3  15  -1        4.62        3.41      2.35 o
   4  15  -1        7.64        9.47      1.59 o
   5  15  -1       19.59       18.57      1.91 o
   6  15  -1        4.51        4.20      2.15 o
   7  15  -1        3.32        6.41      2.14 o
   8  15  -1        2.77        3.64      3.16 o
   9  15  -1        0.93        0.46      1.99 o
  10  15  -1        2.08        0.55      2.40 o
  11  15  -1        5.59        5.61      2.77 o
  12  15  -1        3.81        6.12      3.91 o
   1  16  -1       21.30       22.08      3.12 o
   2  16  -1        2.86        2.76      1.65 o
   3  16  -1       12.40       16.94      2.12 o
   4  16  -1        4.11        4.94      1.84 o
   5  16  -1       39.87       45.85      4.32 o
   6  16  -1        1.93        3.64      2.13 o
   7  16  -1       21.44       26.42      5.04 o
   8  16  -1        1.33        3.85      2.53 o
   9  16  -1       19.15       24.17      3.66 o
  10  16  -1        0.49        1.32      3.69 o
   1  17  -1        1.46        3.40      1.80 o
   2  17  -1        3.33        3.51      1.81 o
   3  17  -1        0.28       -0.47      1.83 o
   4  17  -1        1.40        4.91      3.47 o
   5  17  -1        3.62        6.17      3.97 o
   2   0   0       93.35       57.55      0.83 o
   4   0   0     1049.01     1055.86     11.49 o
   6   0   0      939.39      775.02      8.40 o
   8   0   0      540.40      409.06      4.90 o
  10   0   0     4765.33     4964.10     51.05 o
  12   0   0      609.64      546.38      6.32 o
  14   0   0       76.64       83.20      3.17 o
  16   0   0       53.25       50.49      2.78 o
  18   0   0       20.16       16.71      2.88 o
  20   0   0      128.86      108.25      8.21 o
  22   0   0       18.71       12.79      4.35 o
   0   1   0    10040.86     9300.33    126.76 o
   1   1   0      681.28      691.33      4.99 o
   2   1   0      314.29      323.91      2.33 o
   3   1   0      581.66      618.83      4.12 o
   4   1   0     1005.27      973.52      6.96 o
   5   1   0       80.70      100.63      0.93 o
   6   1   0      893.15      924.76      6.21 o
   7   1   0      817.06      873.45      6.44 o
   8   1   0      222.19      254.57      2.09 o
   9   1   0     3161.72     3313.29     22.74 o
  10   1   0      248.28      264.77      2.35 o
  11   1   0      103.11       93.89      1.23 o
  12   1   0       12.38       12.30      0.59 o
  13   1   0       28.23       30.81      0.96 o
  14   1   0       36.02       31.69      1.08 o
  15   1   0        6.12        4.98      0.78 o
  16   1   0       14.13       12.39      1.15 o
  17   1   0        0.77        0.66      1.28 o
  18   1   0        7.01        6.97      1.46 o
  19   1   0      112.23      117.84      4.27 o
  20   1   0        8.48        7.65      2.87 o
  21   1   0        2.05        2.95      2.46 o
  22   1   0        0.41       -2.47      2.48 o
   0   2   0      311.08      325.97      3.88 o
   1   2   0     3904.83     3880.30     38.66 o
   2   2   0    14839.08    14529.51    120.39 o
   3   2   0     1200.74     1273.97      8.68 o
   4   2   0     1848.66     1761.79     11.69 o
   5   2   0        0.14       -0.21      0.21 o
   6   2   0     3050.21     3044.86     20.18 o
   7   2   0     1200.61     1425.62      9.73 o
   8   2   0      268.48      241.34      2.07 o
   9   2   0     1533.44     1782.03     12.18 o
  10   2   0     1291.07     1308.32      9.12 o
  11   2   0        3.16        3.05      0.41 o
  12   2   0      408.85      387.77      3.67 o
  13   2   0      419.78      431.06      4.21 o
  14   2   0     1067.92      983.12      9.69 o
  15   2   0       50.72       49.34      1.79 o
  16   2   0       49.33       46.20      1.78 o
  17   2   0       19.39       15.57      1.61 o
  18   2   0       34.39       37.67      2.28 o
  19   2   0       20.43       20.07      2.11 o
  20   2   0       67.59       67.64      5.35 o
  21   2   0        1.55        1.12      2.45 o
  22   2   0        4.65        1.82      3.89 o
   0   3   0       24.58       23.02      0.75 o
   1   3   0      450.54      567.66      3.88 o
   2   3   0       84.15      108.41      0.94 o
   3   3   0     2357.06     2451.10     16.48 o
   4   3   0     1643.46     1837.15     12.51 o
   5   3   0      442.54      516.27      3.80 o
   6   3   0     1944.01     2045.84     14.02 o
   7   3   0      781.34      904.02      6.51 o
   8   3   0      102.84       97.15      1.08 o
   9   3   0      160.16      175.52      1.75 o
  10   3   0      321.84      343.97      2.81 o
  11   3   0      287.11      260.03      2.33 o
  12   3   0      452.00      450.13      3.70 o
  13   3   0       71.04       54.91      1.25 o
  14   3   0      284.90      292.33      4.15 o
  15   3   0      109.03       96.60      2.68 o
  16   3   0       12.03       15.98      1.32 o
  17   3   0        5.34        4.94      1.14 o
  18   3   0       12.07       13.96      1.70 o
  19   3   0        0.46        1.83      1.64 o
  20   3   0       37.77       46.43      3.31 o
  21   3   0        1.02       -0.36      2.24 o
  22   3   0        3.42        3.77      2.88 o
   0   4   0     9692.17     9638.48    145.96 o
   1   4   0      322.07      325.05      2.50 o
   2   4   0     1661.63     1576.30     11.01 o
   3   4   0     1394.86     1412.03      9.94 o
   4   4   0       88.28      111.32      1.09 o
   5   4   0      415.49      458.70      3.48 o
   6   4   0       91.02       75.67      0.91 o
   7   4   0      301.99      321.59      2.51 o
   8   4   0      290.78      304.67      2.38 o
   9   4   0        0.67        0.06      0.29 o
  10   4   0     1598.32     1552.42     10.71 o
  11   4   0       34.56       35.29      0.82 o
  12   4   0     2180.54     2161.07     17.18 o
  13   4   0        7.25        6.42      0.78 o
  14   4   0      102.43       99.11      2.87 o
  15   4   0       46.72       43.51      1.86 o
  16   4   0      215.47      181.56      3.85 o
  17   4   0        0.29        1.00      1.09 o
  18   4   0       52.40       57.96      4.20 o
  19   4   0       39.46       45.47      3.19 o
  20   4   0       45.46       42.07      3.18 o
  21   4   0        6.00       10.48      3.54 o
  22   4   0       88.44       87.91      6.15 o
   0   5   0        1.85        1.02      0.33 o
   1   5   0      380.81      416.61      3.19 o
   2   5   0       51.87       54.41      0.71 o
   3   5   0      970.90     1073.10      7.71 o
   4   5   0     1643.35     1704.97     12.03 o
   5   5   0       18.93       17.13      0.44 o
   6   5   0      207.55      201.60      1.79 o
   7   5   0       16.17       12.34      0.51 o
   8   5   0        1.09        0.15      0.30 o
   9   5   0       65.91       63.59      0.95 o
  10   5   0       11.24       13.06      0.53 o
  11   5   0      146.60      146.79      1.74 o
  12   5   0      100.79      106.47      1.70 o
  13   5   0       30.10       26.60      1.09 o
  14   5   0       18.80       11.91      1.15 o
  15   5   0       58.05       52.05      2.60 o
  16   5   0       78.68       76.23      2.76 o
  17   5   0        5.02        2.41      1.24 o
  18   5   0       14.58       16.63      2.16 o
  19   5   0       12.37       10.10      2.19 o
  20   5   0        7.51        8.10      2.20 o
  21   5   0       10.06       17.92      7.58 o
   0   6   0     1680.33     1544.09     15.91 o
   1   6   0      294.33      296.21      2.98 o
   2   6   0     2692.65     2742.80     18.53 o
   3   6   0      577.20      675.24      4.93 o
   4   6   0     1072.45     1106.53      8.04 o
   5   6   0      764.11      814.71      6.09 o
   6   6   0      344.21      327.73      2.60 o
   7   6   0     1070.59     1114.61      7.86 o
   8   6   0      917.19      922.04      6.66 o
   9   6   0       28.81       28.29      0.76 o
  10   6   0      530.80      492.09      4.08 o
  11   6   0        4.41        4.84      0.66 o
  12   6   0        0.30       -0.62      0.62 o
  13   6   0       54.04       48.15      2.51 o
  14   6   0       87.02       83.12      2.73 o
  15   6   0        5.23        3.59      1.22 o
  16   6   0       36.84       40.80      2.20 o
  17   6   0       15.36       19.93      1.99 o
  18   6   0       20.32       26.49      2.32 o
  19   6   0        0.94        0.18      2.27 o
  20   6   0       59.55       55.66      8.38 o
  21   6   0        3.23       -0.53      2.40 o
   0   7   0       13.74       19.34      1.26 o
   1   7   0     1163.66     1253.81      9.45 o
   2   7   0      155.61      133.22      1.40 o
   3   7   0       23.61       25.62      0.60 o
   4   7   0        4.91        2.69      0.36 o
   5   7   0      114.73      115.21      1.33 o
   6   7   0      178.48      176.80      1.79 o
   7   7   0      291.35      288.82      2.54 o
   8   7   0      322.50      327.64      3.16 o
   9   7   0      212.14      213.70      2.48 o
  10   7   0       88.33       87.30      1.57 o
  11   7   0       54.20       52.31      1.67 o
  12   7   0        0.81        0.28      0.80 o
  13   7   0       20.46       22.55      1.61 o
  14   7   0       89.08       98.59      3.11 o
  15   7   0        2.57        0.43      1.31 o
  16   7   0      128.71      138.05      4.40 o
  17   7   0        4.91        6.56      1.93 o
  18   7   0       21.33       19.44      2.22 o
  19   7   0        9.92       12.67      2.47 o
  20   7   0       10.92        5.61      2.76 o
   0   8   0     1742.20     1792.21     18.88 o
   1   8   0       21.18       25.09      0.70 o
   2   8   0      321.87      304.61      2.75 o
   3   8   0      574.36      569.44      4.44 o
   4   8   0     1083.08     1130.64      8.17 o
   5   8   0        0.00       -0.22      0.37 o
   6   8   0      260.03      243.42      2.39 o
   7   8   0       35.89       31.75      0.87 o
   8   8   0       30.26       29.66      0.90 o
   9   8   0      243.59      263.51      3.42 o
  10   8   0     1093.93     1042.84     12.53 o
  11   8   0       73.35       73.68      2.20 o
  12   8   0       52.86       52.03      2.06 o
  13   8   0       67.67       68.11      2.70 o
  14   8   0       19.47       16.50      1.72 o
  15   8   0        1.35        2.14      1.49 o
  16   8   0        0.28        0.20      1.71 o
  17   8   0        2.59        4.21      1.90 o
  18   8   0       11.29       14.25      2.37 o
  19   8   0       14.10       12.75      2.56 o
  20   8   0       10.62       10.71      5.32 o
   0   9   0      548.22      521.36      7.39 o
   1   9   0       40.88       43.89      0.96 o
   2   9   0      116.55       97.99      1.37 o
   3   9   0      241.61      230.74      2.73 o
   4   9   0     1253.67     1183.48      9.56 o
   5   9   0        3.44        1.42      0.51 o
   6   9   0      428.24      423.52      4.23 o
   7   9   0        1.81        0.76      0.58 o
   8   9   0        2.12        0.87      0.68 o
   9   9   0      260.58      244.09      3.57 o
  10   9   0      210.78      211.76      4.19 o
  11   9   0       20.26       21.66      1.42 o
  12   9   0       79.09       78.89      2.60 o
  13   9   0        0.11        0.10      1.36 o
  14   9   0       49.71       56.28      2.95 o
  15   9   0        0.01        0.89      1.70 o
  16   9   0       52.50       59.21      3.68 o
  17   9   0       23.27       28.36      3.62 o
  18   9   0        3.12        5.08      1.99 o
  19   9   0        0.08        0.88      2.23 o
   0  10   0      215.09      221.20      3.84 o
   1  10   0      133.72      136.09      2.03 o
   2  10   0       13.57       18.17      0.77 o
   3  10   0      141.41      133.01      1.86 o
   4  10   0      139.84      140.18      1.99 o
   5  10   0      196.53      178.53      2.43 o
   6  10   0        0.07       -0.53      0.64 o
   7  10   0        3.82        1.50      0.93 o
   8  10   0      206.29      203.88      3.42 o
   9  10   0      222.82      213.42      3.86 o
  10  10   0       71.96       67.53      2.75 o
  11  10   0      149.25      138.12      3.44 o
  12  10   0       11.60       10.96      1.49 o
  13  10   0       35.22       35.36      2.26 o
  14  10   0       21.69       24.14      2.55 o
  15  10   0       19.63       24.91      2.79 o
  16  10   0       27.32       29.89      3.05 o
  17  10   0        7.26        7.42      2.69 o
  18  10   0        1.48       -1.35      1.75 o
   0  11   0      440.28      414.61      6.53 o
   1  11   0       11.34       10.10      0.85 o
   2  11   0      197.80      191.30      2.60 o
   3  11   0        5.85        6.40      0.81 o
   4  11   0      477.14      449.29      5.21 o
   5  11   0       11.72       10.70      1.03 o
   6  11   0      216.89      200.50      3.55 o
   7  11   0        0.58        2.22      0.93 o
   8  11   0        6.68        4.98      1.12 o
   9  11   0       34.19       36.17      1.75 o
  10  11   0       83.89       88.30      2.56 o
  11  11   0       15.32       12.98      1.49 o
  12  11   0       11.78       11.00      1.64 o
  13  11   0       36.76       37.13      2.38 o
  14  11   0       41.76       44.96      5.06 o
  15  11   0        5.48        2.57      2.07 o
  16  11   0       40.33       42.59      3.51 o
  17  11   0        0.32        0.01      4.63 o
   0  12   0        4.24        5.28      1.36 o
   1  12   0       35.90       35.59      1.51 o
   2  12   0      253.54      272.07      4.51 o
   3  12   0      255.61      244.44      4.20 o
   4  12   0      166.89      155.42      3.23 o
   5  12   0        1.51        3.13      0.96 o
   6  12   0        0.16        0.68      0.93 o
   7  12   0       34.03       35.62      2.37 o
   8  12   0       22.00       26.61      1.59 o
   9  12   0       17.20       17.37      1.52 o
  10  12   0        4.68        3.43      1.24 o
  11  12   0        3.75        3.88      1.34 o
  12  12   0       16.79       15.39      1.91 o
  13  12   0       19.62       24.68      2.83 o
  14  12   0        5.14        7.29      2.22 o
  15  12   0        0.11        2.75      2.07 o
  16  12   0        0.59        2.12      2.73 o
   0  13   0      103.65       91.29      7.64 o
   1  13   0       34.25       35.00      1.73 o
   2  13   0       10.98       12.14      1.28 o
   3  13   0       15.07       19.44      2.05 o
   4  13   0        1.32        2.46      1.06 o
   5  13   0        3.52        4.19      1.15 o
   6  13   0      165.75      163.94      3.51 o
   7  13   0        8.53       11.61      1.54 o
   8  13   0       44.94       48.28      2.26 o
   9  13   0        0.81       -0.25      1.18 o
  10  13   0       19.48       22.01      1.97 o
  11  13   0       13.15       13.82      2.07 o
  12  13   0       14.62       11.20      2.32 o
  13  13   0       16.02       16.04      2.66 o
  14  13   0       47.52       47.02      7.06 o
  15  13   0        2.01        4.17      2.86 o
   0  14   0       20.20       24.30      2.50 o
   1  14   0        4.40        6.81      1.22 o
   2  14   0        0.22        2.90      1.12 o
   3  14   0       18.20       22.98      1.58 o
   4  14   0       18.07       22.46      1.63 o
   5  14   0        7.34       11.09      1.50 o
   6  14   0        4.32        1.59      1.64 o
   7  14   0        1.16        3.30      1.72 o
   8  14   0        1.21        2.76      2.00 o
   9  14   0        2.65        2.47      2.02 o
  10  14   0        0.16       -0.35      1.88 o
  11  14   0        1.66        0.74      1.95 o
  12  14   0        8.37        7.08      2.32 o
  13  14   0        3.85        5.68      2.60 o
  14  14   0        0.03        3.86      4.13 o
   0  15   0        5.06        5.93      3.09 o
   1  15   0        0.06       -0.43      1.33 o
   2  15   0        1.93        3.22      1.58 o
   3  15   0        1.15        1.30      1.36 o
   4  15   0       58.76       57.24      3.42 o
   5  15   0        0.06       -1.33      1.58 o
   6  15   0       44.44       44.55      2.86 o
   7  15   0        0.47        2.13      1.87 o
   8  15   0       29.84       28.02      2.95 o
   9  15   0        0.80        2.61      2.08 o
  10  15   0        0.27        0.84      2.40 o
  11  15   0        0.17        0.20      2.49 o
  12  15   0       26.58       19.90      5.29 o
   0  16   0        0.00        1.42      2.67 o
   1  16   0        5.37        6.29      1.76 o
   2  16   0        6.74        8.12      1.84 o
   3  16   0        8.27        7.51      1.86 o
   4  16   0        0.71        1.26      1.68 o
   5  16   0        0.24        2.39      1.77 o
   6  16   0        0.43        0.68      1.78 o
   7  16   0        6.06        2.25      2.44 o
   8  16   0        0.63        3.20      2.62 o
   9  16   0        4.78        7.92      4.00 o
  10  16   0        0.94        2.87      3.80 o
   0  17   0        7.88        8.46      2.87 o
   1  17   0        0.49        1.52      1.69 o
   2  17   0       23.48       23.43      2.48 o
   3  17   0        0.06       -2.19      2.33 o
   4  17   0       16.54       19.91      3.38 o
   5  17   0        0.26       -1.52      2.59 o
   6  17   0       45.45       59.44      4.93 o
   7  17   0        1.10        4.02      4.24 o
   0  18   0        0.38       -0.77      3.03 o
   1  18   0        0.09       -0.45      2.18 o
   2   0   1     5617.86     5877.31     59.10 o
   4   0   1      352.99      399.35      4.22 o
   6   0   1     4123.73     4396.81     42.20 o
   8   0   1      372.99      405.48      4.87 o
  10   0   1       74.36       65.82      1.60 o
  12   0   1       90.94      108.82      2.40 o
  14   0   1      122.32      125.04      3.45 o
  16   0   1        4.94        3.68      1.32 o
  18   0   1        5.78        2.50      2.21 o
  20   0   1       23.06       31.42      4.91 o
  22   0   1       18.47       19.07      4.85 o
   1   1   1     7934.96     8315.39     60.67 o
   2   1   1     2809.06     2872.49     19.33 o
   3   1   1    13876.98    13595.79    129.70 o
   4   1   1      331.57      317.49      2.31 o
   5   1   1     3140.63     3180.96     23.08 o
   6   1   1     1415.20     1595.10     11.86 o
   7   1   1     1340.69     1331.41     10.15 o
   8   1   1      787.78      964.07      7.40 o
   9   1   1      409.97      345.17      2.93 o
  10   1   1       56.93       49.94      0.98 o
  11   1   1      771.53      763.81      6.42 o
  12   1   1       42.23       42.86      1.11 o
  13   1   1     1356.60     1317.90     12.26 o
  14   1   1       57.07       54.27      1.49 o
  15   1   1       65.22       58.73      2.32 o
  16   1   1       33.61       30.88      2.58 o
  17   1   1       79.01       82.14      3.02 o
  18   1   1        2.54        1.67      1.49 o
  19   1   1       36.76       33.31      4.67 o
  20   1   1       19.80       23.07      3.15 o
  21   1   1       15.31       11.21      2.98 o
  22   1   1        8.78       11.68      3.12 o
   1   2   1      812.84      850.76      5.66 o
   2   2   1     1343.90     1434.03     10.35 o
   3   2   1     4740.59     4995.56     35.83 o
   4   2   1      816.68      851.31      6.44 o
   5   2   1      971.60     1030.86      7.50 o
   6   2   1      191.01      208.77      1.84 o
   7   2   1      390.35      419.87      3.48 o
   8   2   1      458.50      497.94      3.96 o
   9   2   1      148.37      181.37      1.95 o
  10   2   1       66.45       65.13      1.17 o
  11   2   1      231.14      212.11      2.43 o
  12   2   1      259.61      264.52      2.94 o
  13   2   1       97.56       96.78      1.80 o
  14   2   1       91.22       80.56      2.15 o
  15   2   1        0.55       -0.17      0.88 o
  16   2   1       11.71       12.42      1.49 o
  17   2   1       16.82       16.15      1.75 o
  18   2   1        4.57        2.87      1.43 o
  19   2   1        0.28       -2.24      2.24 o
  20   2   1       47.18       44.10      5.57 o
  21   2   1        4.39        5.68      4.74 o
  22   2   1        5.88        7.09      2.81 o
   1   3   1     5658.01     5790.29     38.49 o
   2   3   1     1104.44     1092.01      7.53 o
   3   3   1     1501.28     1520.14     10.31 o
   4   3   1       87.88       86.06      0.89 o
   5   3   1     1310.34     1442.13     10.19 o
   6   3   1      464.26      519.82      4.01 o
   7   3   1     1866.86     2002.75     13.81 o
   8   3   1      272.13      303.84      2.68 o
   9   3   1      742.95      713.04      5.60 o
  10   3   1       26.28       21.47      0.65 o
  11   3   1      731.24      708.30      6.55 o
  12   3   1      487.43      471.50      4.84 o
  13   3   1      913.89      873.12      8.59 o
  14   3   1       10.99        9.02      1.00 o
  15   3   1      130.16      119.75      2.97 o
  16   3   1        4.16        4.73      1.31 o
  17   3   1      117.55      119.21      5.61 o
  18   3   1        1.94       -0.66      1.20 o
  19   3   1       56.51       52.82      3.12 o
  20   3   1       20.63       20.65      3.20 o
  21   3   1       26.02       24.10      4.02 o
  22   3   1       14.82       14.42      4.57 o
   1   4   1       68.56       65.50      0.73 o
   2   4   1      320.18      326.62      2.62 o
   3   4   1     1393.13     1397.41      9.95 o
   4   4   1     1923.48     1993.30     14.09 o
   5   4   1      125.50      137.74      1.39 o
   6   4   1      172.85      171.63      1.57 o
   7   4   1      630.44      687.43      5.02 o
   8   4   1       31.76       34.36      0.67 o
   9   4   1      429.53      441.99      3.71 o
  10   4   1      262.42      253.86      2.48 o
  11   4   1      271.60      262.46      2.53 o
  12   4   1       10.55       10.00      0.75 o
  13   4   1       55.61       63.68      1.62 o
  14   4   1      169.06      166.69      2.95 o
  15   4   1        3.70        2.46      0.98 o
  16   4   1        9.72       11.62      1.35 o
  17   4   1       77.22       78.19      2.96 o
  18   4   1        0.55        1.17      1.70 o
  19   4   1       27.71       26.48      5.36 o
  20   4   1        7.35        7.88      2.62 o
  21   4   1       14.41       20.17      5.13 o
   1   5   1      420.49      389.72      3.01 o
   2   5   1      946.93     1011.95      7.40 o
   3   5   1     2068.16     2128.31     14.93 o
   4   5   1      372.39      412.17      3.20 o
   5   5   1      733.69      783.64      5.66 o
   6   5   1      745.33      812.88      6.00 o
   7   5   1      650.62      656.49      4.79 o
   8   5   1      472.16      463.31      3.82 o
   9   5   1      187.69      177.30      1.94 o
  10   5   1       17.63       16.89      0.62 o
  11   5   1      322.12      315.79      3.10 o
  12   5   1       49.63       51.30      1.22 o
  13   5   1      686.58      636.35      7.45 o
  14   5   1       71.78       74.77      2.36 o
  15   5   1      130.85      135.04      2.97 o
  16   5   1        0.31       -0.75      1.13 o
  17   5   1       20.62       17.87      2.02 o
  18   5   1        3.05        1.08      1.71 o
  19   5   1       16.73       17.49      3.17 o
  20   5   1        5.03        8.16      3.89 o
  21   5   1       49.35       51.84      7.55 o
   1   6   1      223.90      260.35      2.27 o
   2   6   1       48.44       51.11      0.81 o
   3   6   1      481.65      471.65      3.74 o
   4   6   1      263.73      271.10      2.30 o
   5   6   1      184.84      193.97      1.80 o
   6   6   1      151.79      163.91      1.64 o
   7   6   1      141.93      139.15      1.48 o
   8   6   1      287.88      281.08      2.61 o
   9   6   1      201.58      207.21      2.33 o
  10   6   1      103.22      101.28      1.49 o
  11   6   1       39.75       35.44      1.00 o
  12   6   1       15.08       15.90      1.13 o
  13   6   1      142.20      136.15      2.65 o
  14   6   1       19.48       16.54      1.41 o
  15   6   1       32.77       34.00      1.79 o
  16   6   1        8.47       11.15      1.75 o
  17   6   1       81.26       92.55     10.53 o
  18   6   1       14.95       13.62      2.82 o
  19   6   1       16.57       20.24      3.31 o
  20   6   1        7.91       13.12      9.31 o
  21   6   1       12.57       16.82      3.37 o
   1   7   1     1604.11     1601.28     11.49 o
   2   7   1      305.79      318.73      2.86 o
   3   7   1      986.32      991.66      7.75 o
   4   7   1      142.45      150.69      1.56 o
   5   7   1      614.51      617.28      4.72 o
   6   7   1      400.42      416.86      3.43 o
   7   7   1      448.15      428.80      3.93 o
   8   7   1      206.58      214.26      2.19 o
   9   7   1      405.28      405.15      3.87 o
  10   7   1       64.46       64.06      1.38 o
  11   7   1      314.20      306.84      4.39 o
  12   7   1        6.35        6.29      1.06 o
  13   7   1       73.89       67.67      3.07 o
  14   7   1        2.53        2.57      1.30 o
  15   7   1       58.33       55.99      2.53 o
  16   7   1       26.27       26.75      2.73 o
  17   7   1        6.01        7.39      2.04 o
  18   7   1        3.08        4.12      2.66 o
  19   7   1       15.23       18.84      3.97 o
  20   7   1       13.79       16.97      3.24 o
   1   8   1      275.17      276.09      2.53 o
   2   8   1      141.78      143.85      1.63 o
   3   8   1      364.40      317.69      2.86 o
   4   8   1       76.20       84.96      1.24 o
   5   8   1      141.55      125.18      1.55 o
   6   8   1       48.12       53.63      1.22 o
   7   8   1      449.02      439.40      4.06 o
   8   8   1        2.92        2.19      0.59 o
   9   8   1      254.14      254.36      4.04 o
  10   8   1      236.44      232.50      3.61 o
  11   8   1       65.69       69.14      1.95 o
  12   8   1       57.44       50.65      2.07 o
  13   8   1       73.49       76.14      2.54 o
  14   8   1        4.61        4.19      1.39 o
  15   8   1       83.10       93.75      3.31 o
  16   8   1       18.22       22.54      2.59 o
  17   8   1       26.54       27.21      2.72 o
  18   8   1        9.81       14.71      3.22 o
  19   8   1       24.51       31.63      3.93 o
  20   8   1        1.62        2.13      2.26 o
   1   9   1      211.60      206.22      2.15 o
   2   9   1      277.33      268.31      2.69 o
   3   9   1      634.72      652.03      5.22 o
   4   9   1       81.96       77.52      1.25 o
   5   9   1      110.73      112.97      1.53 o
   6   9   1       27.53       26.06      0.87 o
   7   9   1      137.84      132.49      2.08 o
   8   9   1       42.57       41.63      1.37 o
   9   9   1      192.40      186.06      2.90 o
  10   9   1       73.73       76.75      2.09 o
  11   9   1       74.94       76.39      2.30 o
  12   9   1       15.09       13.69      1.46 o
  13   9   1       56.08       52.28      2.48 o
  14   9   1        3.86        4.21      2.16 o
  15   9   1       20.51       18.55      2.17 o
  16   9   1       24.70       30.05      2.88 o
  17   9   1       17.02       18.73      2.62 o
  18   9   1       24.70       29.31      3.91 o
  19   9   1        1.75       -0.09      2.89 o
   1  10   1      662.08      621.33      5.30 o
   2  10   1       53.42       51.04      1.22 o
   3  10   1      377.63      357.46      3.58 o
   4  10   1       15.66       17.83      0.81 o
   5  10   1       95.96       84.64      1.55 o
   6  10   1       15.32       14.19      0.87 o
   7  10   1      404.88      387.31      4.76 o
   8  10   1       95.62       99.05      2.16 o
   9  10   1      220.71      214.61      4.86 o
  10  10   1       10.84       13.48      1.44 o
  11  10   1       14.20       13.55      1.34 o
  12  10   1        0.44       -0.52      1.16 o
  13  10   1       76.72       76.25      3.08 o
  14  10   1       20.61       21.29      1.98 o
  15  10   1       30.57       32.55      3.03 o
  16  10   1       13.85       17.67      2.62 o
  17  10   1       41.42       44.42      3.52 o
  18  10   1        9.88       11.93      4.63 o
   1  11   1       85.86       88.22      1.76 o
   2  11   1      115.61      111.02      2.08 o
   3  11   1      205.54      215.40      2.76 o
   4  11   1       98.81      101.79      1.81 o
   5  11   1       91.07       94.25      2.44 o
   6  11   1       60.96       56.64      1.60 o
   7  11   1        1.47        0.05      0.89 o
   8  11   1       12.63       13.25      1.30 o
   9  11   1        1.41        0.50      1.04 o
  10  11   1        6.59        7.80      1.25 o
  11  11   1       80.58       84.77      2.85 o
  12  11   1        4.74        3.64      1.50 o
  13  11   1       16.94       21.25      2.02 o
  14  11   1        3.50        5.42      2.09 o
  15  11   1        9.55       14.04      2.59 o
  16  11   1       17.13       18.65      2.78 o
  17  11   1       13.46       14.59      2.80 o
   1  12   1       73.70       68.33      1.74 o
   2  12   1       63.69       55.59      1.66 o
   3  12   1      181.58      175.87      3.00 o
   4  12   1       20.14       19.43      1.38 o
   5  12   1       89.25       81.90      2.38 o
   6  12   1        4.40        6.35      1.26 o
   7  12   1      145.60      149.84      3.42 o
   8  12   1       15.45       17.43      1.45 o
   9  12   1        9.61        7.94      1.28 o
  10  12   1       14.98       14.32      1.49 o
  11  12   1       56.15       55.33      3.02 o
  12  12   1        8.36        6.63      1.84 o
  13  12   1       58.39       56.55      3.65 o
  14  12   1        8.41       10.35      2.47 o
  15  12   1       11.25       11.51      2.54 o
  16  12   1        5.01        8.71      3.50 o
   1  13   1       35.28       35.33      1.60 o
   2  13   1       80.18       77.59      2.35 o
   3  13   1       21.05       26.24      1.56 o
   4  13   1      121.02      118.99      2.93 o
   5  13   1        3.32        1.79      1.21 o
   6  13   1       14.77       12.83      1.53 o
   7  13   1       23.09       20.86      1.76 o
   8  13   1       17.58       21.16      1.73 o
   9  13   1        6.12        5.66      1.54 o
  10  13   1       17.67       17.41      1.91 o
  11  13   1       14.27       16.89      2.67 o
  12  13   1        0.58        0.98      1.91 o
  13  13   1        4.09        1.37      2.03 o
  14  13   1        1.60        3.59      2.29 o
  15  13   1        8.15        9.76      4.80 o
   1  14   1       15.60       14.87      1.41 o
   2  14   1       26.06       26.11      1.65 o
   3  14   1       40.81       44.23      1.98 o
   4  14   1       45.49       39.01      2.26 o
   5  14   1       23.99       26.96      2.58 o
   6  14   1        8.39        9.48      1.68 o
   7  14   1       39.93       36.77      2.67 o
   8  14   1        1.52       -1.51      1.51 o
   9  14   1       31.48       33.94      2.70 o
  10  14   1        2.38        4.23      2.13 o
  11  14   1       17.31       15.06      2.65 o
  12  14   1        0.93        1.40      2.07 o
  13  14   1       17.18       15.15      3.52 o
  14  14   1        0.73        5.73      4.68 o
   1  15   1       15.06       16.45      1.79 o
   2  15   1       20.05       21.92      1.91 o
   3  15   1        4.61        2.50      1.60 o
   4  15   1        7.63        6.35      2.47 o
   5  15   1       19.59       21.01      2.36 o
   6  15   1        4.50        4.31      1.94 o
   7  15   1        3.32        4.95      1.91 o
   8  15   1        2.76        2.32      1.80 o
   9  15   1        0.92        0.50      1.96 o
  10  15   1        2.09        2.70      2.98 o
  11  15   1        5.59       10.28      3.07 o
  12  15   1        3.82       -0.22      3.86 o
   1  16   1       21.10       22.83      2.45 o
   2  16   1        2.90        1.86      1.62 o
   3  16   1       12.88       10.17      2.03 o
   4  16   1        4.11        5.92      1.91 o
   5  16   1       39.38       39.50      2.93 o
   6  16   1        1.93        0.02      1.88 o
   7  16   1       21.04       23.71      3.03 o
   8  16   1        1.32        2.27      2.61 o
   9  16   1       19.15       21.07      3.64 o
  10  16   1        0.45        1.43      4.19 o
   1  17   1        1.53        0.86      2.04 o
   2  17   1        3.32        3.94      2.63 o
   3  17   1        0.29       -2.75      3.67 o
   4  17   1        1.41        0.15      2.52 o
   5  17   1        3.53        4.72      2.42 o
   6  17   1        0.04        3.17      2.68 o
   7  17   1        0.15       -0.94      4.02 o
   0   0   2     1654.07     1894.38     55.34 o
   2   0   2     9363.97     9339.94     89.53 o
   4   0   2      293.49      262.43      3.13 o
   6   0   2     1415.03     1366.38     14.44 o
   8   0   2     3518.92     3976.17     38.12 o
  10   0   2      913.72      944.25     11.30 o
  12   0   2      551.93      540.85      9.24 o
  14   0   2      884.64      859.89     15.93 o
  16   0   2      246.34      231.13     18.00 o
  18   0   2       78.65       90.85      4.18 o
  20   0   2       48.20       44.42      5.79 o
  22   0   2       12.97       15.54      4.85 o
   0   1   2     2185.13     2326.34     31.44 o
   1   1   2      774.66      837.74      7.56 o
   2   1   2      779.03      846.27      6.70 o
   3   1   2      226.21      236.98      1.87 o
   4   1   2     1636.82     1724.55     12.67 o
   5   1   2      544.18      551.77      4.33 o
   6   1   2      482.26      525.21      4.03 o
   7   1   2      155.53      182.86      1.73 o
   8   1   2      255.97      246.23      2.21 o
   9   1   2      623.57      634.25      5.93 o
  10   1   2       38.71       37.73      0.89 o
  11   1   2      538.63      533.90      5.18 o
  12   1   2      174.74      173.28      2.63 o
  13   1   2       64.04       58.90      1.61 o
  14   1   2      183.64      180.15      3.72 o
  15   1   2       22.36       19.52      1.40 o
  16   1   2       12.93       12.49      1.43 o
  17   1   2       13.62       13.39      1.67 o
  18   1   2       24.84       25.47      3.20 o
  19   1   2       24.70       24.75      4.63 o
  20   1   2        9.38        4.91      2.53 o
  21   1   2        5.25        3.74      2.47 o
  22   1   2        5.30        3.78      2.84 o
   0   2   2    56120.76    48982.34   1196.77 o
   1   2   2    11576.78    11748.00     94.47 o
   2   2   2     2744.15     2960.22     22.61 o
   3   2   2     1105.34     1162.65      8.54 o
   4   2   2      919.94      979.96      6.93 o
   5   2   2      115.12      150.32      1.57 o
   6   2   2     1447.90     1516.02     11.14 o
   7   2   2      175.63      172.80      1.62 o
   8   2   2      121.19      104.66      1.26 o
   9   2   2      120.83      118.82      1.51 o
  10   2   2     1851.88     1877.75     15.61 o
  11   2   2      215.22      215.58      2.77 o
  12   2   2     1064.61     1044.14     10.98 o
  13   2   2      197.77      217.74      4.20 o
  14   2   2      101.73      101.03      2.36 o
  15   2   2       47.51       39.77      1.63 o
  16   2   2      119.70      120.41      4.58 o
  17   2   2        5.92        5.74      1.45 o
  18   2   2       29.14       34.01      3.59 o
  19   2   2        5.31        2.70      2.42 o
  20   2   2      111.34      106.44     11.35 o
  21   2   2        6.90        2.32      2.59 o
  22   2   2       70.80       72.97      7.99 o
   0   3   2     2561.80     2494.04     27.11 o
   1   3   2     2614.71     2687.07     19.98 o
   2   3   2      606.32      609.59      4.74 o
   3   3   2      773.49      793.71      5.90 o
   4   3   2      500.57      563.61      4.71 o
   5   3   2      994.71     1081.15      8.51 o
   6   3   2      870.09      841.37      6.82 o
   7   3   2      410.44      423.50      3.56 o
   8   3   2       93.22       90.37      1.19 o
   9   3   2       62.33       66.43      1.03 o
  10   3   2      282.25      289.42      3.25 o
  11   3   2      185.21      183.91      2.57 o
  12   3   2      136.61      134.53      2.23 o
  13   3   2      113.71      107.44      2.13 o
  14   3   2       55.78       50.30      1.78 o
  15   3   2       55.27       56.11      2.25 o
  16   3   2       31.60       36.68      2.68 o
  17   3   2       15.26       19.21      2.16 o
  18   3   2        1.63        3.63      1.62 o
  19   3   2       19.24       18.72      3.45 o
  20   3   2        9.52       10.71      2.80 o
  21   3   2       10.06       10.43      3.10 o
   0   4   2     6564.90     7036.41     70.36 o
   1   4   2      671.87      729.63      5.57 o
   2   4   2      470.00      456.66      3.68 o
   3   4   2      149.72      165.33      1.61 o
   4   4   2     2650.68     2819.87     20.84 o
   5   4   2      283.54      307.33      2.74 o
   6   4   2      132.13      120.90      1.31 o
   7   4   2     1114.67     1202.49     10.58 o
   8   4   2      137.34      138.73      1.68 o
   9   4   2      283.91      286.53      2.89 o
  10   4   2      623.55      623.33      5.78 o
  11   4   2       58.63       50.03      1.31 o
  12   4   2       41.82       40.99      1.24 o
  13   4   2        9.74        9.51      0.92 o
  14   4   2      452.23      431.30      6.27 o
  15   4   2       56.35       49.29      2.02 o
  16   4   2       60.36       65.35      2.62 o
  17   4   2        1.06       -0.11      1.39 o
  18   4   2       53.79       50.26      4.20 o
  19   4   2        5.31        7.02      2.72 o
  20   4   2       94.77      110.57      8.98 o
  21   4   2        0.10       -2.87      2.87 o
   0   5   2     1570.39     1636.98     15.93 o
   1   5   2      875.68     1017.61      7.20 o
   2   5   2       81.38       98.35      1.12 o
   3   5   2      923.76      984.85      7.27 o
   4   5   2       52.77       44.55      0.71 o
   5   5   2      156.17      172.69      1.67 o
   6   5   2      417.87      426.90      3.58 o
   7   5   2       85.59       74.42      1.09 o
   8   5   2      153.53      141.78      1.76 o
   9   5   2       73.54       66.94      1.16 o
  10   5   2      140.16      148.77      1.90 o
  11   5   2      119.43      119.19      1.88 o
  12   5   2      134.93      139.42      2.16 o
  13   5   2       97.26       99.60      1.89 o
  14   5   2      291.07      296.45      4.65 o
  15   5   2       14.55       17.24      1.48 o
  16   5   2       76.09       81.43      4.21 o
  17   5   2       16.06       16.75      2.43 o
  18   5   2        9.13       11.87      2.89 o
  19   5   2       13.45       19.41      4.19 o
  20   5   2       39.29       53.88      4.57 o
  21   5   2        4.81       -0.22      3.64 o
   0   6   2     1424.32     1415.48     14.16 o
   1   6   2       94.79      100.92      1.12 o
   2   6   2      305.03      306.77      2.59 o
   3   6   2      646.53      652.87      5.05 o
   4   6   2       64.06       67.83      0.98 o
   5   6   2      276.87      284.48      2.49 o
   6   6   2        4.65        4.69      0.39 o
   7   6   2      112.99      108.33      1.40 o
   8   6   2      142.47      153.86      1.87 o
   9   6   2      365.15      369.62      3.69 o
  10   6   2     1366.15     1313.68     11.09 o
  11   6   2       75.12       70.63      1.55 o
  12   6   2      369.16      362.84      5.20 o
  13   6   2      143.64      132.14      3.09 o
  14   6   2       17.72       17.99      1.49 o
  15   6   2       41.00       39.15      1.95 o
  16   6   2       55.43       57.78      2.59 o
  17   6   2       14.44       12.70      2.89 o
  18   6   2       78.63       86.66     13.01 o
  19   6   2        2.76        3.70      2.59 o
  20   6   2       17.18       22.23      3.63 o
   0   7   2      497.95      510.32      5.56 o
   1   7   2      177.72      186.09      1.77 o
   2   7   2      163.32      169.88      1.73 o
   3   7   2      463.48      479.67      4.06 o
   4   7   2      771.70      716.75      6.02 o
   5   7   2       10.16       12.13      0.57 o
   6   7   2      164.98      161.84      1.99 o
   7   7   2       24.63       21.51      0.78 o
   8   7   2        4.04        5.43      0.60 o
   9   7   2      226.10      217.81      2.78 o
  10   7   2      325.80      325.57      4.11 o
  11   7   2        3.48        2.57      0.74 o
  12   7   2      106.03      104.58      2.41 o
  13   7   2       25.02       23.22      1.46 o
  14   7   2        6.16        5.74      1.30 o
  15   7   2       24.96       26.15      1.80 o
  16   7   2       96.34       94.36      3.88 o
  17   7   2        4.50        7.70      3.00 o
  18   7   2       34.83       30.90      6.97 o
  19   7   2        0.81        4.16      2.69 o
  20   7   2       14.69       19.95      5.46 o
   0   8   2      351.74      305.62      4.05 o
   1   8   2      119.33      137.30      1.71 o
   2   8   2      636.99      639.23      5.44 o
   3   8   2       61.47       62.28      1.14 o
   4   8   2      383.53      358.33      3.42 o
   5   8   2      264.83      254.69      2.79 o
   6   8   2      177.29      179.86      2.19 o
   7   8   2      135.79      136.47      2.06 o
   8   8   2      289.05      268.97      3.27 o
   9   8   2      113.99      103.02      1.91 o
  10   8   2      161.57      141.40      2.75 o
  11   8   2       72.85       72.74      2.52 o
  12   8   2      182.44      174.90      3.48 o
  13   8   2        2.46        0.59      1.18 o
  14   8   2       36.17       33.51      1.94 o
  15   8   2       14.43       12.69      1.77 o
  16   8   2       28.91       31.22      3.05 o
  17   8   2        5.68        8.56      2.89 o
  18   8   2        1.63        3.22      4.05 o
  19   8   2        1.82        1.19      2.57 o
   0   9   2      192.86      177.71      3.10 o
   1   9   2      176.14      166.37      2.00 o
   2   9   2      371.72      351.58      3.42 o
   3   9   2       42.14       39.00      1.00 o
   4   9   2      508.36      486.49      4.59 o
   5   9   2       70.70       66.93      1.48 o
   6   9   2      387.74      346.29      3.89 o
   7   9   2       82.91       73.71      1.63 o
   8   9   2       57.61       59.59      1.51 o
   9   9   2       11.38       12.67      1.08 o
  10   9   2       97.99       91.90      2.45 o
  11   9   2       17.92       16.54      1.53 o
  12   9   2       73.94       69.00      2.28 o
  13   9   2        4.07        3.60      1.39 o
  14   9   2       62.94       64.36      2.54 o
  15   9   2        7.94        6.59      1.88 o
  16   9   2       62.64       69.76      5.10 o
  17   9   2        1.42       -1.45      3.11 o
  18   9   2       12.51       10.21      3.00 o
  19   9   2        1.02        4.63      2.83 o
   0  10   2      240.98      235.62      4.77 o
   1  10   2       45.44       46.31      1.25 o
   2  10   2      188.72      177.73      2.47 o
   3  10   2      708.09      698.52      6.66 o
   4  10   2       28.75       27.09      1.06 o
   5  10   2       32.66       27.62      1.06 o
   6  10   2        6.80        6.05      0.88 o
   7  10   2       15.25       13.90      1.11 o
   8  10   2       72.78       79.70      2.11 o
   9  10   2       81.52       86.20      2.22 o
  10  10   2       66.81       68.84      2.46 o
  11  10   2       45.41       42.08      2.22 o
  12  10   2       19.62       16.79      1.63 o
  13  10   2       63.29       65.33      3.36 o
  14  10   2        7.57        4.83      1.98 o
  15  10   2        3.02        4.62      1.98 o
  16  10   2        0.66        0.67      1.90 o
  17  10   2        0.98        4.11      3.75 o
  18  10   2        6.47       13.67      3.49 o
   0  11   2      340.03      323.46      6.45 o
   1  11   2       11.91       11.27      0.91 o
   2  11   2       58.95       55.15      1.56 o
   3  11   2       93.40       92.15      2.09 o
   4  11   2      188.35      173.00      3.09 o
   5  11   2       64.21       61.10      2.69 o
   6  11   2      256.61      242.38      4.67 o
   7  11   2        6.21        5.24      1.02 o
   8  11   2      114.61      111.57      2.82 o
   9  11   2       17.74       14.35      1.37 o
  10  11   2       75.02       70.20      2.59 o
  11  11   2       44.30       46.24      2.25 o
  12  11   2       57.66       62.13      2.77 o
  13  11   2       32.69       32.21      2.23 o
  14  11   2       55.93       69.98      3.98 o
  15  11   2        9.48        9.66      2.42 o
  16  11   2       26.20       33.11      5.82 o
  17  11   2        3.38        4.75      3.08 o
   0  12   2       38.96       40.65      2.43 o
   1  12   2        3.18        2.52      0.93 o
   2  12   2       30.33       30.66      1.46 o
   3  12   2        1.83        1.02      0.90 o
   4  12   2        4.22        2.60      1.01 o
   5  12   2        3.43        2.67      1.21 o
   6  12   2       52.25       47.93      2.11 o
   7  12   2       10.08       11.87      1.46 o
   8  12   2        2.01        1.80      1.23 o
   9  12   2       14.27       15.48      1.85 o
  10  12   2       48.48       44.34      2.41 o
  11  12   2       37.05       37.53      2.38 o
  12  12   2        9.78        7.75      1.67 o
  13  12   2        1.76        1.95      3.24 o
  14  12   2        6.25        8.67      2.57 o
  15  12   2        6.29        8.70      2.42 o
  16  12   2        8.59       14.28      4.80 o
   0  13   2       59.02       56.43      3.21 o
   1  13   2        3.57        2.36      0.98 o
   2  13   2       48.30       48.49      1.82 o
   3  13   2       17.30       18.44      1.33 o
   4  13   2       89.07       85.63      2.82 o
   5  13   2       11.55       10.71      1.54 o
   6  13   2       72.73       70.62      2.86 o
   7  13   2        0.03        3.19      1.42 o
   8  13   2       20.02       24.09      2.47 o
   9  13   2       28.85       31.71      2.57 o
  10  13   2       30.88       32.68      2.62 o
  11  13   2        9.54        9.30      2.05 o
  12  13   2       22.53       20.37      2.82 o
  13  13   2       18.60       22.54      2.93 o
  14  13   2       16.89       15.50      3.86 o
  15  13   2        0.28        4.02      4.13 o
   0  14   2        0.05        0.68      1.48 o
   1  14   2       12.11       11.81      1.27 o
   2  14   2       35.01       36.41      1.98 o
   3  14   2       42.12       42.38      2.37 o
   4  14   2       22.18       21.32      1.96 o
   5  14   2        6.48        7.14      1.64 o
   6  14   2        0.83        0.53      1.79 o
   7  14   2       29.81       31.89      2.30 o
   8  14   2       11.00       16.96      2.45 o
   9  14   2        8.19        3.67      1.84 o
  10  14   2        5.70        6.88      2.05 o
  11  14   2        3.30        0.16      2.03 o
  12  14   2        2.86        4.13      3.61 o
  13  14   2        2.19        0.88      4.08 o
   0  15   2       34.14       33.61      3.97 o
   1  15   2        9.40        8.69      1.88 o
   2  15   2       14.51       15.73      2.35 o
   3  15   2        1.55        1.80      1.68 o
   4  15   2       24.77       23.45      2.37 o
   5  15   2        1.77       -1.27      1.72 o
   6  15   2       64.60       78.01      3.66 o
   7  15   2        5.16        4.69      2.23 o
   8  15   2       13.52       17.72      2.36 o
   9  15   2        0.95        1.45      1.90 o
  10  15   2        6.96        4.57      3.78 o
  11  15   2        1.22        1.42      2.95 o
   0  16   2       11.62       10.51      2.71 o
   1  16   2        0.64        0.27      1.95 o
   2  16   2        2.15        0.79      1.74 o
   3  16   2        1.10       -0.85      1.78 o
   4  16   2        4.23        6.02      2.05 o
   5  16   2        2.57        2.08      4.12 o
   6  16   2        1.01        0.10      2.07 o
   7  16   2        2.06        2.82      2.33 o
   8  16   2        0.76       -2.56      2.56 o
   9  16   2        1.19       -1.10      3.05 o
   1  17   2        0.18       -2.81      2.81 o
   2  17   2        7.68        9.04      3.75 o
   3  17   2        0.34        7.72      3.75 o
   4  17   2       25.52       25.91      8.18 o
   5  17   2        0.20        2.76      2.65 o
   6  17   2       16.94       16.78      3.49 o
   2   0   3     1335.26     1457.23     17.18 o
   4   0   3      787.06      801.92      8.00 o
   6   0   3      255.80      246.33      3.07 o
   8   0   3        0.26       -0.39      0.39 o
  10   0   3      131.73      122.00      3.91 o
  12   0   3      515.34      510.31     10.14 o
  14   0   3      164.62      171.75      9.09 o
  16   0   3       19.52       18.30      3.97 o
  18   0   3       16.06       12.08      3.09 o
  20   0   3       57.75       55.06      6.06 o
   1   1   3     1394.30     1478.55     14.83 o
   2   1   3     1844.27     1888.24     17.64 o
   3   1   3     1830.51     1784.50     13.95 o
   4   1   3      121.01      104.51      0.96 o
   5   1   3      755.61      821.97      6.18 o
   6   1   3      559.38      593.01      5.02 o
   7   1   3     1094.38     1142.09      9.89 o
   8   1   3      189.25      207.16      2.29 o
   9   1   3      349.55      343.17      3.43 o
  10   1   3       25.03       28.97      1.01 o
  11   1   3      587.90      612.45      8.95 o
  12   1   3      598.95      578.37      9.81 o
  13   1   3      530.32      529.08      9.30 o
  14   1   3       45.64       54.36      2.45 o
  15   1   3      130.72      136.60      5.73 o
  16   1   3       13.01        5.99      1.97 o
  17   1   3       96.45       99.15      5.08 o
  18   1   3        0.66       -1.46      1.46 o
  19   1   3       51.24       55.53      4.36 o
  20   1   3       22.38       29.60      5.07 o
  21   1   3       32.30       30.76      3.82 o
   1   2   3     1425.17     1487.72     14.72 o
   2   2   3      217.80      240.13      2.23 o
   3   2   3      633.62      583.23      4.81 o
   4   2   3      970.46     1024.80      7.36 o
   5   2   3       50.21       45.03      0.62 o
   6   2   3      192.96      220.91      1.88 o
   7   2   3      562.56      608.63      5.50 o
   8   2   3      426.84      411.82      4.18 o
   9   2   3      203.45      191.75      2.47 o
  10   2   3       15.05       15.51      0.85 o
  11   2   3       97.12       95.10      1.96 o
  12   2   3       45.61       39.65      2.02 o
  13   2   3       25.90       23.37      1.82 o
  14   2   3       23.90       20.73      1.76 o
  15   2   3        0.64       -0.13      1.29 o
  16   2   3       28.97       31.09      2.23 o
  17   2   3        9.26        8.25      1.91 o
  18   2   3        3.52        2.97      1.69 o
  19   2   3        7.64        7.99      2.83 o
  20   2   3        9.87       12.69      4.22 o
  21   2   3        0.53       -2.46      2.46 o
   1   3   3       67.87       57.41      0.85 o
   2   3   3     1074.43     1232.16     10.56 o
   3   3   3     1063.35     1085.43      8.22 o
   4   3   3      220.65      253.15      2.13 o
   5   3   3      919.12      981.77      7.93 o
   6   3   3      260.71      264.60      2.65 o
   7   3   3      353.76      390.03      3.50 o
   8   3   3      313.97      335.96      3.42 o
   9   3   3      332.02      336.07      3.63 o
  10   3   3      208.93      199.14      3.03 o
  11   3   3      129.90      127.13      2.76 o
  12   3   3       13.79       13.53      1.71 o
  13   3   3      470.69      446.48      8.76 o
  14   3   3       40.30       38.50      1.98 o
  15   3   3      136.33      135.98      5.36 o
  16   3   3       26.80       22.84      1.83 o
  17   3   3       59.20       59.98      2.65 o
  18   3   3        0.94        0.79      3.86 o
  19   3   3       40.35       40.27      3.99 o
  20   3   3        2.23        5.62      4.35 o
   1   4   3     1153.25     1270.99      9.34 o
   2   4   3       58.18       54.79      0.86 o
   3   4   3      961.36     1016.74      7.66 o
   4   4   3      667.02      673.33      5.36 o
   5   4   3      350.59      334.16      3.36 o
   6   4   3       45.32       36.13      0.88 o
   7   4   3       13.66       14.10      0.61 o
   8   4   3        8.72       10.84      0.58 o
   9   4   3      183.91      184.72      2.74 o
  10   4   3       65.49       67.59      1.76 o
  11   4   3       35.80       40.63      1.54 o
  12   4   3       17.63       20.55      1.33 o
  13   4   3      157.28      153.08      4.66 o
  14   4   3      103.10       95.56      2.71 o
  15   4   3       26.56       28.22      1.90 o
  16   4   3       20.21       21.74      1.67 o
  17   4   3       52.98       57.79      3.38 o
  18   4   3        4.86        3.20      2.41 o
  19   4   3        9.33       15.27      4.85 o
  20   4   3        2.23        3.80      4.35 o
  21   4   3        2.74       -0.72      4.41 o
   1   5   3      655.08      665.45      5.18 o
   2   5   3      117.82      115.95      1.48 o
   3   5   3       21.28       25.09      0.59 o
   4   5   3      291.97      315.82      2.98 o
   5   5   3      396.26      450.59      4.14 o
   6   5   3       40.39       44.61      0.99 o
   7   5   3      372.92      381.20      3.85 o
   8   5   3      189.25      198.84      2.46 o
   9   5   3      177.78      179.84      2.27 o
  10   5   3      224.97      239.70      3.08 o
  11   5   3      222.83      216.06      3.39 o
  12   5   3       14.97       13.13      1.07 o
  13   5   3      247.01      237.60      5.04 o
  14   5   3        2.35        2.54      1.33 o
  15   5   3      104.97       99.17      3.30 o
  16   5   3       11.04        8.71      1.65 o
  17   5   3       39.95       44.73      2.76 o
  18   5   3       23.14       30.45      3.63 o
  19   5   3       35.18       37.99      3.98 o
  20   5   3       22.87       22.16      5.62 o
  21   5   3       18.43       20.78      5.79 o
   1   6   3      336.01      318.81      2.78 o
   2   6   3      114.98      127.47      1.50 o
   3   6   3       87.17       91.71      1.24 o
   4   6   3      170.95      178.71      1.93 o
   5   6   3       90.33       95.94      1.29 o
   6   6   3       62.21       67.10      1.19 o
   7   6   3      402.40      409.70      4.25 o
   8   6   3      326.84      314.92      3.72 o
   9   6   3      102.17      104.12      2.14 o
  10   6   3       59.22       57.06      1.67 o
  11   6   3      294.63      286.03      4.18 o
  12   6   3       93.72       91.54      2.43 o
  13   6   3       22.60       18.15      1.38 o
  14   6   3       42.23       44.49      2.09 o
  15   6   3       70.89       73.56      2.66 o
  16   6   3       32.28       32.71      2.65 o
  17   6   3       23.32       22.36      2.34 o
  18   6   3       10.67        8.45      2.81 o
  19   6   3       46.00       55.59      4.65 o
  20   6   3        6.09        9.44      3.10 o
   1   7   3      161.24      160.95      1.76 o
   2   7   3       95.11       88.89      1.30 o
   3   7   3      378.87      352.52      3.39 o
   4   7   3       19.03       18.63      0.65 o
   5   7   3       51.96       44.33      0.96 o
   6   7   3       10.66       11.29      0.67 o
   7   7   3      330.77      318.89      3.86 o
   8   7   3       80.51       83.82      1.94 o
   9   7   3       69.16       54.90      1.73 o
  10   7   3        4.48        4.83      1.15 o
  11   7   3       67.76       70.51      2.22 o
  12   7   3       23.56       25.43      1.54 o
  13   7   3      268.65      247.35      4.37 o
  14   7   3       36.28       35.46      2.05 o
  15   7   3       69.40       66.98      3.42 o
  16   7   3       11.70       13.85      2.08 o
  17   7   3       33.85       41.00      4.11 o
  18   7   3       10.35        8.58      3.04 o
  19   7   3        6.01        7.17      2.93 o
  20   7   3        0.06        0.10      2.75 o
   1   8   3      270.52      246.47      2.56 o
   2   8   3      115.36      116.14      1.69 o
   3   8   3      348.35      341.68      3.51 o
   4   8   3       44.79       42.75      1.11 o
   5   8   3       65.34       58.22      1.44 o
   6   8   3       63.31       62.70      1.60 o
   7   8   3      510.49      497.44      6.20 o
   8   8   3       51.72       47.77      1.48 o
   9   8   3      153.33      146.84      4.03 o
  10   8   3       72.84       76.22      2.51 o
  11   8   3       13.30       10.24      1.36 o
  12   8   3        5.55        3.18      1.15 o
  13   8   3      142.40      151.25      3.35 o
  14   8   3        5.90        5.21      1.29 o
  15   8   3       12.19       12.45      1.84 o
  16   8   3       11.82       11.24      2.50 o
  17   8   3       60.16       64.58      5.04 o
  18   8   3        5.01        8.43      4.57 o
  19   8   3        8.02        7.42      3.14 o
   1   9   3      275.89      254.95      3.54 o
   2   9   3      141.22      138.73      2.36 o
   3   9   3      572.21      558.82      7.22 o
   4   9   3      247.35      234.15      3.30 o
   5   9   3      134.35      132.40      2.55 o
   6   9   3      141.67      124.12      2.50 o
   7   9   3        6.04        4.30      0.92 o
   8   9   3        7.46        6.48      0.90 o
   9   9   3        1.50       -0.60      0.89 o
  10   9   3        8.86        6.96      1.31 o
  11   9   3      138.89      131.40      3.36 o
  12   9   3        0.93       -0.01      1.12 o
  13   9   3        6.50        3.87      1.37 o
  14   9   3       10.08       10.50      1.70 o
  15   9   3       20.12       20.86      2.70 o
  16   9   3       30.44       31.84      3.95 o
  17   9   3        1.68        3.39      2.77 o
  18   9   3        0.95        0.84      2.65 o
   1  10   3      103.87       99.79      2.24 o
   2  10   3       16.16       15.13      1.09 o
   3  10   3      292.15      257.87      3.92 o
   4  10   3       74.13       70.47      2.10 o
   5  10   3      161.78      146.86      2.80 o
   6  10   3       52.17       51.34      2.34 o
   7  10   3      261.49      241.35      5.80 o
   8  10   3        0.61       -0.54      0.83 o
   9  10   3       59.63       56.33      2.27 o
  10  10   3        4.60        6.15      1.36 o
  11  10   3      124.39      122.24      4.30 o
  12  10   3        1.32        0.97      1.32 o
  13  10   3       47.03       48.47      2.71 o
  14  10   3        9.07        8.44      1.93 o
  15  10   3       19.06       16.62      2.70 o
  16  10   3       10.59       12.18      3.91 o
  17  10   3       21.20       19.31      3.74 o
   1  11   3       47.94       47.44      1.66 o
   2  11   3       72.73       73.74      2.02 o
   3  11   3       93.19       84.96      2.16 o
   4  11   3       27.21       22.65      1.43 o
   5  11   3       97.26       85.65      3.27 o
   6  11   3       39.33       35.34      1.71 o
   7  11   3        5.88        6.50      1.27 o
   8  11   3        0.99        0.03      1.29 o
   9  11   3       38.94       35.41      1.98 o
  10  11   3       22.49       19.49      1.73 o
  11  11   3        6.00        8.63      2.07 o
  12  11   3        2.95        1.18      1.51 o
  13  11   3       12.29       10.49      1.87 o
  14  11   3        4.84        3.92      1.88 o
  15  11   3       19.26       24.58      4.27 o
  16  11   3       18.71       25.34      4.02 o
  17  11   3        1.04        0.61      4.19 o
   1  12   3       58.14       54.60      1.83 o
   2  12   3       12.26       12.95      1.17 o
   3  12   3       66.12       66.07      2.61 o
   4  12   3       32.21       27.23      1.62 o
   5  12   3      113.62      111.05      2.83 o
   6  12   3        9.73       11.28      1.45 o
   7  12   3       60.38       60.95      2.41 o
   8  12   3       45.76       41.77      2.88 o
   9  12   3      132.33      133.47      4.43 o
  10  12   3        3.93        3.12      1.79 o
  11  12   3        4.40        3.52      1.80 o
  12  12   3        3.48        3.27      1.84 o
  13  12   3       32.95       34.60      2.75 o
  14  12   3        4.61        5.63      2.37 o
  15  12   3       24.65       29.20      3.20 o
   1  13   3        9.33        8.42      1.16 o
   2  13   3        1.74        0.89      1.11 o
   3  13   3        2.62        3.86      1.18 o
   4  13   3       11.88       12.07      1.38 o
   5  13   3        2.68        2.46      1.27 o
   6  13   3        3.41        3.05      1.48 o
   7  13   3        6.79        6.70      1.59 o
   8  13   3       21.77       22.65      2.31 o
   9  13   3        2.59        0.58      1.74 o
  10  13   3       11.88       13.62      2.23 o
  11  13   3       16.44       14.34      2.20 o
  12  13   3        4.82        4.05      1.95 o
  13  13   3        6.74        7.91      2.13 o
  14  13   3        2.02        1.16      4.41 o
   1  14   3       48.51       51.23      2.52 o
   2  14   3        4.35        3.70      1.35 o
   3  14   3       36.35       40.14      3.07 o
   4  14   3        0.28        1.02      1.38 o
   5  14   3       35.59       41.64      2.46 o
   6  14   3        1.04        2.18      1.55 o
   7  14   3       23.62       28.26      2.49 o
   8  14   3        6.64        6.81      1.98 o
   9  14   3       15.22       16.80      2.35 o
  10  14   3        5.84        4.42      1.99 o
  11  14   3       30.24       36.83      2.92 o
  12  14   3        3.17        4.30      2.45 o
  13  14   3        3.96        2.15      4.41 o
   1  15   3       18.68       21.13      2.01 o
   2  15   3        7.79       10.46      2.01 o
   3  15   3       12.54       12.89      2.40 o
   4  15   3       18.17       17.72      2.29 o
   5  15   3        0.13        0.81      1.75 o
   6  15   3        3.82        1.86      1.94 o
   7  15   3        5.90        8.99      2.10 o
   8  15   3        4.84        5.00      2.02 o
   9  15   3        3.09        2.41      2.32 o
  10  15   3        7.36        5.34      2.64 o
  11  15   3        5.44        7.11      4.74 o
   1  16   3        5.63        5.84      2.45 o
   2  16   3        5.45        4.26      1.93 o
   3  16   3       48.92       51.91      3.25 o
   4  16   3        6.65        6.28      2.90 o
   5  16   3        6.61        6.41      2.66 o
   6  16   3        0.28        2.15      2.35 o
   7  16   3       17.48       18.02      3.97 o
   8  16   3        0.04       -2.26      2.56 o
   2  17   3        4.19       -2.09      4.24 o
   3  17   3        8.52        7.54      3.11 o
   4  17   3        2.91        2.89      2.83 o
   5  17   3        3.27        6.12      3.10 o
   0   0   4     5520.47     5472.77    173.95 o
   2   0   4     1775.60     1599.86     21.20 o
   4   0   4      160.68      180.73      2.58 o
   6   0   4     1440.25     1418.19     16.15 o
   8   0   4      244.24      240.93      4.06 o
  10   0   4      685.02      670.17     17.29 o
  12   0   4     1168.11     1134.98     36.71 o
  14   0   4      278.08      295.93     13.01 o
  16   0   4       89.05       86.53      6.83 o
  18   0   4       14.56       11.08      4.13 o
  20   0   4       87.68       90.67      8.43 o
   0   1   4      385.70      411.22      9.45 o
   1   1   4      303.61      340.03      3.95 o
   2   1   4      336.55      333.54      3.68 o
   3   1   4      472.51      519.79      4.58 o
   4   1   4      318.93      340.01      2.76 o
   5   1   4       41.58       39.09      0.57 o
   6   1   4      253.33      272.18      2.60 o
   7   1   4      318.61      323.58      3.22 o
   8   1   4       53.44       57.15      1.06 o
   9   1   4      206.39      206.64      3.05 o
  10   1   4       64.54       58.62      2.26 o
  11   1   4        1.95        1.49      1.07 o
  12   1   4      155.18      154.21      4.72 o
  13   1   4       72.07       75.07      3.39 o
  14   1   4      196.40      192.58      7.11 o
  15   1   4       38.99       44.46      7.63 o
  16   1   4        1.84        2.04      2.25 o
  17   1   4        1.80        0.39      2.31 o
  18   1   4        3.12        1.45      2.51 o
  19   1   4       12.42       13.31      3.23 o
  20   1   4        3.77        1.64      2.83 o
  21   1   4        5.75        3.53      4.02 o
   0   2   4      664.78      605.06      8.67 o
   1   2   4      579.02      621.69      6.95 o
   2   2   4     1292.94     1315.02     13.48 o
   3   2   4      311.28      338.67      3.09 o
   4   2   4      712.59      738.84      6.06 o
   5   2   4      742.26      789.89      5.70 o
   6   2   4      214.06      186.56      1.81 o
   7   2   4      115.64      111.07      1.41 o
   8   2   4     1248.08     1306.59     11.57 o
   9   2   4       47.26       48.55      1.33 o
  10   2   4      393.21      364.94      8.06 o
  11   2   4       96.21       93.24      3.56 o
  12   2   4      155.10      161.22      4.85 o
  13   2   4       47.95       46.22      2.81 o
  14   2   4      133.71      122.22      4.41 o
  15   2   4      111.92      111.47      5.51 o
  16   2   4      117.04      111.85      5.81 o
  17   2   4        0.80       -2.18      2.18 o
  18   2   4       73.36       87.15      5.38 o
  19   2   4        5.35        2.85      2.16 o
  20   2   4       48.63       44.09      6.61 o
  21   2   4        1.49       -4.02      4.02 o
   0   3   4     1742.83     1806.93     21.51 o
   1   3   4      309.69      359.08      3.29 o
   2   3   4      292.65      322.08      3.13 o
   3   3   4       25.61       26.84      0.76 o
   4   3   4      266.86      268.60      2.39 o
   5   3   4       78.56       89.28      1.23 o
   6   3   4       14.35       14.71      0.54 o
   7   3   4       88.61       86.88      1.36 o
   8   3   4      228.04      219.49      3.25 o
   9   3   4      276.70      276.37      4.53 o
  10   3   4        3.67        0.49      1.30 o
  11   3   4       50.78       58.81      5.53 o
  12   3   4      156.36      152.87      4.80 o
  13   3   4        4.36        5.06      1.68 o
  14   3   4       34.07       33.02      4.22 o
  15   3   4       28.58       28.60      2.26 o
  16   3   4       31.31       33.58      2.44 o
  17   3   4       16.15       17.90      3.18 o
  18   3   4        2.60        6.96      3.58 o
  19   3   4       25.17       21.88      5.29 o
  20   3   4        0.58        3.58      4.46 o
  21   3   4        4.68        6.50      4.74 o
   0   4   4     8063.13     8107.04     88.34 o
   1   4   4     2026.75     2042.84     16.13 o
   2   4   4      691.13      729.16      6.23 o
   3   4   4      450.07      438.71      4.17 o
   4   4   4       91.63       92.88      1.22 o
   5   4   4       96.94      115.00      1.60 o
   6   4   4      122.98      122.71      1.93 o
   7   4   4      138.05      142.06      2.18 o
   8   4   4      100.59      104.37      2.23 o
   9   4   4       55.15       50.40      2.17 o
  10   4   4     1489.52     1445.72     21.62 o
  11   4   4       74.46       80.00      5.03 o
  12   4   4       61.22       55.41      3.16 o
  13   4   4       17.93       20.37      2.19 o
  14   4   4       60.58       61.47      2.94 o
  15   4   4        0.99        0.31      1.52 o
  16   4   4       38.62       45.03      2.80 o
  17   4   4        9.05        6.46      2.10 o
  18   4   4       66.94       82.46      7.77 o
  19   4   4        6.14        2.37      4.24 o
  20   4   4       41.17       46.85      6.94 o
   0   5   4      535.34      560.39      7.63 o
   1   5   4     1003.94     1005.40      8.61 o
   2   5   4      890.85      930.13      7.63 o
   3   5   4      115.44      116.81      1.37 o
   4   5   4       44.53       38.59      0.75 o
   5   5   4       77.31       80.04      1.30 o
   6   5   4      139.53      153.35      2.32 o
   7   5   4       16.26       16.19      0.88 o
   8   5   4       34.86       35.02      1.62 o
   9   5   4      279.54      272.10      5.00 o
  10   5   4      216.68      219.37      4.99 o
  11   5   4      127.67      126.99      3.57 o
  12   5   4       36.43       37.85      2.39 o
  13   5   4       13.54       11.65      1.55 o
  14   5   4       44.46       42.27      2.34 o
  15   5   4        0.51       -1.33      1.33 o
  16   5   4       40.20       44.32      2.77 o
  17   5   4        0.91        0.32      2.98 o
  18   5   4       20.49       24.00      2.78 o
  19   5   4        4.75        6.89      3.09 o
  20   5   4       10.79       12.79      5.24 o
   0   6   4      303.93      290.26      4.03 o
   1   6   4     1111.09     1191.43      9.74 o
   2   6   4      196.21      203.19      2.25 o
   3   6   4      140.31      134.83      1.70 o
   4   6   4      542.63      529.97      5.03 o
   5   6   4       26.57       26.70      1.04 o
   6   6   4       99.49       98.97      2.04 o
   7   6   4      219.09      209.75      3.66 o
   8   6   4       68.88       61.48      2.27 o
   9   6   4      123.32      115.42      2.90 o
  10   6   4       98.61       89.74      2.38 o
  11   6   4      240.03      216.39      3.97 o
  12   6   4      156.67      152.32      3.61 o
  13   6   4       13.43       14.48      1.60 o
  14   6   4      148.56      147.61      4.95 o
  15   6   4       28.04       23.81      1.92 o
  16   6   4       30.91       31.22      2.49 o
  17   6   4        1.55        2.38      2.08 o
  18   6   4       14.13       13.74      2.61 o
  19   6   4        3.03        1.54      2.55 o
  20   6   4       19.82       32.46      6.56 o
   0   7   4      446.68      409.03      5.84 o
   1   7   4        7.32        6.80      0.65 o
   2   7   4       15.83       19.65      0.84 o
   3   7   4       38.66       33.97      1.04 o
   4   7   4      391.35      399.67      5.41 o
   5   7   4       41.97       39.24      1.34 o
   6   7   4      366.71      357.08      4.73 o
   7   7   4       33.58       36.03      1.87 o
   8   7   4       69.23       64.93      1.97 o
   9   7   4       34.48       34.88      1.69 o
  10   7   4       64.40       70.00      2.34 o
  11   7   4      128.99      133.39      2.99 o
  12   7   4      170.10      172.93      4.04 o
  13   7   4        0.87        1.20      1.31 o
  14   7   4      113.06      119.42      3.43 o
  15   7   4       16.62       12.25      2.04 o
  16   7   4       18.95       21.53      2.35 o
  17   7   4        2.57        1.62      2.07 o
  18   7   4        3.16        5.24      2.38 o
  19   7   4        0.66       -0.37      2.63 o
   0   8   4      474.96      480.17      8.44 o
   1   8   4       37.64       37.79      1.37 o
   2   8   4      799.51      744.77      8.02 o
   3   8   4      473.39      450.87      5.31 o
   4   8   4       40.56       37.72      1.40 o
   5   8   4        6.58        8.51      0.94 o
   6   8   4       51.61       51.94      1.68 o
   7   8   4        1.22        0.20      0.82 o
   8   8   4      165.99      161.59      3.23 o
   9   8   4       12.96       12.12      1.56 o
  10   8   4      119.70      117.41      2.81 o
  11   8   4        5.40        5.18      1.16 o
  12   8   4      135.20      129.54      2.91 o
  13   8   4       81.88       81.11      2.91 o
  14   8   4       29.93       31.52      2.30 o
  15   8   4       18.64       16.68      2.25 o
  16   8   4       18.00       17.66      2.73 o
  17   8   4        3.95        3.95      2.28 o
  18   8   4       29.33       30.35      5.76 o
   0   9   4      288.52      257.78      5.55 o
   1   9   4       29.42       30.00      1.49 o
   2   9   4       72.85       73.35      2.73 o
   3   9   4       36.14       35.15      1.55 o
   4   9   4      233.58      210.35      3.39 o
   5   9   4      103.37       96.09      2.23 o
   6   9   4      138.05      130.44      2.66 o
   7   9   4       27.31       31.69      1.45 o
   8   9   4      125.41      128.29      3.19 o
   9   9   4       42.15       40.32      1.76 o
  10   9   4      136.70      134.92      4.13 o
  11   9   4       22.28       20.75      2.21 o
  12   9   4       31.54       33.53      1.90 o
  13   9   4       48.75       50.48      3.43 o
  14   9   4       15.58       15.04      2.15 o
  15   9   4        8.79        8.77      2.34 o
  16   9   4       18.52       17.30      2.82 o
  17   9   4        1.91        0.66      2.67 o
  18   9   4       24.22       27.89      5.46 o
   0  10   4       45.02       47.52      2.45 o
   1  10   4       65.31       66.45      1.89 o
   2  10   4       26.77       26.48      1.33 o
   3  10   4        3.37        4.22      1.06 o
   4  10   4       45.98       40.38      1.71 o
   5  10   4       36.99       38.18      1.70 o
   6  10   4       94.45       92.53      2.47 o
   7  10   4       11.11       13.73      1.42 o
   8  10   4       12.01       10.97      1.31 o
   9  10   4       18.68       17.24      1.82 o
  10  10   4       13.37        8.33      1.75 o
  11  10   4       31.91       33.46      2.19 o
  12  10   4       18.78       16.59      2.35 o
  13  10   4       11.32       12.61      1.73 o
  14  10   4        9.67        8.43      2.40 o
  15  10   4       16.72       17.69      2.83 o
  16  10   4        4.98        6.05      2.48 o
  17  10   4        6.07        9.15      4.57 o
   0  11   4        8.99       10.79      3.23 o
   1  11   4       25.05       25.73      1.41 o
   2  11   4      117.90      118.23      2.83 o
   3  11   4       66.53       60.05      2.19 o
   4  11   4      103.27      105.96      2.71 o
   5  11   4        5.65        5.69      1.18 o
   6  11   4      157.89      146.58      5.34 o
   7  11   4        8.61        8.48      1.40 o
   8  11   4       56.98       54.73      2.31 o
   9  11   4        5.85        7.75      2.29 o
  10  11   4       40.38       45.54      2.78 o
  11  11   4       18.61       21.28      2.29 o
  12  11   4       39.50       40.07      2.79 o
  13  11   4        1.69        3.42      1.72 o
  14  11   4        7.94        2.53      2.42 o
  15  11   4        1.66        3.28      2.45 o
  16  11   4       32.41       34.83      5.90 o
   0  12   4       35.08       38.34      2.32 o
   1  12   4       14.60       13.62      1.35 o
   2  12   4        5.28        5.75      1.21 o
   3  12   4       35.92       36.76      1.83 o
   4  12   4        2.06        1.97      1.13 o
   5  12   4        0.42        1.70      1.21 o
   6  12   4        2.09        1.90      1.22 o
   7  12   4       12.92       15.92      2.01 o
   8  12   4       63.42       67.99      3.39 o
   9  12   4        1.87        1.34      1.71 o
  10  12   4       22.55       23.49      2.38 o
  11  12   4        7.33        6.38      1.97 o
  12  12   4        3.67        2.02      1.85 o
  13  12   4        8.91        7.84      2.14 o
  14  12   4       10.20       11.61      2.76 o
  15  12   4        7.24       11.52      5.07 o
   0  13   4       36.25       38.44      2.51 o
   1  13   4        2.45        2.80      1.62 o
   2  13   4       32.47       37.53      1.91 o
   3  13   4        5.42        5.81      1.32 o
   4  13   4       73.25       78.58      2.77 o
   5  13   4       16.36       17.40      1.71 o
   6  13   4       47.48       46.49      2.85 o
   7  13   4        2.50        1.34      1.77 o
   8  13   4       65.12       67.10      4.53 o
   9  13   4        2.56        3.11      1.98 o
  10  13   4        6.90        3.36      2.06 o
  11  13   4        5.53        0.96      3.37 o
  12  13   4       11.22       10.44      3.16 o
  13  13   4        0.89        2.19      2.38 o
   0  14   4       15.33       14.53      3.83 o
   1  14   4        8.44        7.92      1.67 o
   2  14   4        1.79        2.73      1.53 o
   3  14   4        5.68        4.27      1.59 o
   4  14   4        1.26        1.09      1.54 o
   5  14   4        1.83        1.92      1.78 o
   6  14   4       13.82       18.96      2.98 o
   7  14   4        0.51        0.24      1.78 o
   8  14   4        5.53        9.57      2.17 o
   9  14   4        1.27        0.22      1.92 o
  10  14   4       12.79       13.63      5.74 o
  11  14   4        7.44        6.72      3.23 o
  12  14   4        2.31       -0.11      4.30 o
   0  15   4       27.53       30.30      3.97 o
   1  15   4        0.85       -0.36      1.88 o
   2  15   4       28.82       30.83      2.34 o
   3  15   4        7.08        5.41      1.98 o
   4  15   4       12.22       16.71      2.34 o
   5  15   4        4.88        4.12      1.96 o
   6  15   4       20.27       22.49      2.58 o
   7  15   4        4.24        4.59      2.06 o
   8  15   4        5.10        4.88      3.75 o
   9  15   4        1.16        1.57      3.53 o
  10  15   4       17.28       18.57      5.57 o
   0  16   4        9.42       16.15      5.02 o
   1  16   4        2.15        4.35      4.35 o
   2  16   4       12.06       11.24      4.85 o
   3  16   4       12.71        8.00      2.93 o
   4  16   4        0.76       -2.14      3.20 o
   5  16   4        1.37        1.50      2.73 o
   6  16   4        7.20        8.24      3.53 o
   7  16   4        6.36       10.37      3.28 o
   1  17   4        3.39        1.21      4.63 o
   2   0   5      247.76      242.94      3.90 o
   4   0   5      270.77      235.28      3.56 o
   6   0   5      118.50      132.16      2.44 o
   8   0   5      202.30      206.94      6.27 o
  10   0   5      381.72      372.63     10.11 o
  12   0   5       70.92       61.24      5.62 o
  14   0   5        0.06       -2.26      2.37 o
  16   0   5       52.35       53.46      6.23 o
  18   0   5        3.13        8.16      4.24 o
  20   0   5        3.33        4.30      4.68 o
   1   1   5      786.75      768.95      9.18 o
   2   1   5      394.07      412.97      4.33 o
   3   1   5     1800.93     1760.86     16.05 o
   4   1   5      180.92      175.94      1.92 o
   5   1   5     1199.82     1162.93      7.95 o
   6   1   5      432.90      461.20      3.94 o
   7   1   5      392.31      360.99      4.74 o
   8   1   5       66.88       74.81      2.74 o
   9   1   5      624.35      613.10     10.11 o
  10   1   5      199.20      214.87      6.39 o
  11   1   5      165.23      158.42      4.89 o
  12   1   5      150.15      150.18      5.58 o
  13   1   5       70.75       58.56      4.09 o
  14   1   5       27.86       28.03      3.22 o
  15   1   5      100.54      102.09      5.53 o
  16   1   5       18.60       21.03      3.29 o
  17   1   5       60.17       59.20      4.73 o
  18   1   5        0.58       -2.23      2.51 o
  19   1   5       44.84       49.68      4.72 o
  20   1   5        1.54        6.22      6.64 o
   1   2   5       50.13       46.91      0.94 o
   2   2   5      251.37      284.09      3.36 o
   3   2   5      203.56      203.46      2.47 o
   4   2   5      128.47      123.48      1.42 o
   5   2   5       63.10       66.39      0.89 o
   6   2   5       96.70      101.70      1.45 o
   7   2   5       20.70       17.69      0.92 o
   8   2   5      168.77      169.80      4.79 o
   9   2   5       83.72       88.67      3.45 o
  10   2   5        1.17       -1.34      1.34 o
  11   2   5       66.78       64.92      3.26 o
  12   2   5      149.16      147.09      4.93 o
  13   2   5        3.94        3.44      2.00 o
  14   2   5       21.66       16.06      2.78 o
  15   2   5       12.37       14.27      2.94 o
  16   2   5        1.46        0.07      2.41 o
  17   2   5       18.43       16.95      3.25 o
  18   2   5        5.81        6.87      3.11 o
  19   2   5       12.12       13.99      3.53 o
  20   2   5        4.29        3.37      3.15 o
   1   3   5      343.53      347.04      3.87 o
   2   3   5      530.39      567.96      5.22 o
   3   3   5      816.37      806.95      7.26 o
   4   3   5       37.30       39.90      0.85 o
   5   3   5      733.91      701.80      6.41 o
   6   3   5       96.46       99.23      1.67 o
   7   3   5      701.27      691.23     11.06 o
   8   3   5       62.57       54.55      2.18 o
   9   3   5      126.43      121.50      4.14 o
  10   3   5       99.64      104.61      3.94 o
  11   3   5      204.59      206.19      8.53 o
  12   3   5      113.19      116.56      4.36 o
  13   3   5      333.22      339.35     11.59 o
  14   3   5        3.70        2.60      1.74 o
  15   3   5       88.33       83.47      5.14 o
  16   3   5        1.83        1.50      2.45 o
  17   3   5       31.33       33.34      3.86 o
  18   3   5       16.49       20.87      7.06 o
  19   3   5       10.53        9.74      3.35 o
  20   3   5        4.59        6.45      4.85 o
   1   4   5      311.02      336.83      3.63 o
   2   4   5       57.15       52.41      1.11 o
   3   4   5      123.68      116.55      1.79 o
   4   4   5       84.19       80.11      1.32 o
   5   4   5      155.89      167.33      2.76 o
   6   4   5       61.72       68.35      2.12 o
   7   4   5       46.28       47.98      2.07 o
   8   4   5      140.07      140.56      3.51 o
   9   4   5       51.24       42.78      2.61 o
  10   4   5       68.00       70.54      4.43 o
  11   4   5       72.13       73.01      3.60 o
  12   4   5       17.11       14.82      2.18 o
  13   4   5       79.56       77.39      4.09 o
  14   4   5        8.61        7.72      2.07 o
  15   4   5       18.87       20.79      2.74 o
  16   4   5       10.11       15.45      3.20 o
  17   4   5        6.75        7.30      2.94 o
  18   4   5        2.37        3.72      2.96 o
  19   4   5        8.16        6.06      4.57 o
  20   4   5        1.03       -4.24      4.24 o
   1   5   5      605.65      628.35      6.01 o
   2   5   5      125.38      125.06      1.81 o
   3   5   5      664.96      634.45      6.60 o
   4   5   5       67.25       63.98      1.53 o
   5   5   5      176.58      165.90      3.39 o
   6   5   5      150.09      143.49      3.06 o
   7   5   5      393.58      369.34      6.82 o
   8   5   5       22.52       21.87      1.61 o
   9   5   5      120.03      114.13      3.03 o
  10   5   5        7.20        5.05      1.40 o
  11   5   5       65.53       67.46      4.66 o
  12   5   5       14.40       15.61      2.19 o
  13   5   5      111.17       99.25      4.27 o
  14   5   5        8.01        7.81      1.87 o
  15   5   5       92.80       94.66      3.87 o
  16   5   5        3.77        3.61      2.17 o
  17   5   5       56.91       54.52      5.92 o
  18   5   5        4.06        3.05      4.12 o
  19   5   5       17.70       23.14      3.82 o
   1   6   5      313.45      313.01      4.18 o
   2   6   5      370.18      362.20      4.71 o
   3   6   5      171.75      183.99      2.95 o
   4   6   5       84.63       77.02      2.02 o
   5   6   5       49.84       51.56      1.68 o
   6   6   5       88.54       83.46      2.10 o
   7   6   5      151.32      163.55      3.68 o
   8   6   5       66.74       64.68      2.36 o
   9   6   5       84.98       85.88      2.71 o
  10   6   5        1.05       -0.71      1.08 o
  11   6   5       14.68       14.96      1.64 o
  12   6   5       21.19       16.62      1.63 o
  13   6   5       63.10       64.26      3.01 o
  14   6   5        6.29        9.00      1.55 o
  15   6   5        9.78       10.07      2.01 o
  16   6   5        6.61        4.61      1.87 o
  17   6   5       40.77       46.17      3.10 o
  18   6   5        1.27        0.62      2.83 o
  19   6   5        7.69       16.76      5.18 o
   1   7   5      581.21      568.35      6.85 o
   2   7   5      222.94      237.07      3.53 o
   3   7   5      530.04      500.73      6.75 o
   4   7   5      158.57      153.69      2.99 o
   5   7   5      259.26      246.51      4.02 o
   6   7   5       28.05       30.55      1.57 o
   7   7   5       86.62       82.92      2.45 o
   8   7   5       28.33       26.57      1.60 o
   9   7   5       21.70       22.25      1.55 o
  10   7   5       33.32       31.78      2.03 o
  11   7   5       94.12       92.77      2.94 o
  12   7   5        8.66        7.67      1.46 o
  13   7   5       65.40       70.56      2.75 o
  14   7   5        2.18        0.07      1.55 o
  15   7   5       34.25       34.24      3.15 o
  16   7   5        6.01        6.10      2.04 o
  17   7   5        9.04        5.60      2.13 o
  18   7   5        5.95        6.14      4.00 o
   1   8   5      121.16      118.28      2.46 o
   2   8   5        0.60       -0.37      0.89 o
   3   8   5       96.45       83.42      2.29 o
   4   8   5       83.78       77.78      2.05 o
   5   8   5      108.42      115.02      2.43 o
   6   8   5       10.69       10.22      1.16 o
   7   8   5      160.17      163.62      3.31 o
   8   8   5        8.60        7.16      1.18 o
   9   8   5       74.62       79.13      2.77 o
  10   8   5       31.72       29.48      1.71 o
  11   8   5      119.95      120.20      3.11 o
  12   8   5       36.65       36.15      2.02 o
  13   8   5       15.44       17.25      2.07 o
  14   8   5       10.88        9.71      2.09 o
  15   8   5       11.28        7.14      2.12 o
  16   8   5        0.19       -0.28      1.90 o
  17   8   5       14.10       15.33      2.84 o
  18   8   5        2.43        6.94      4.08 o
   1   9   5      149.44      140.07      2.76 o
   2   9   5       33.33       32.73      1.58 o
   3   9   5       50.18       53.16      1.93 o
   4   9   5       20.05       17.81      1.32 o
   5   9   5      152.80      146.84      3.09 o
   6   9   5      118.88      109.12      2.95 o
   7   9   5       45.86       43.25      1.85 o
   8   9   5        6.85        6.17      1.22 o
   9   9   5       16.97       16.60      1.47 o
  10   9   5        4.82        4.65      1.24 o
  11   9   5       10.68        9.84      1.50 o
  12   9   5       14.77       12.11      1.65 o
  13   9   5       80.57       68.92      3.38 o
  14   9   5        7.13        5.41      1.98 o
  15   9   5       38.25       44.16      3.17 o
  16   9   5       11.10       15.29      3.83 o
  17   9   5        0.57       -2.04      3.69 o
   1  10   5       43.91       41.23      1.78 o
   2  10   5       11.73       12.36      1.25 o
   3  10   5       89.25       87.88      2.48 o
   4  10   5       19.22       16.85      1.40 o
   5  10   5      127.69      127.20      2.97 o
   6  10   5        4.10        6.28      1.30 o
   7  10   5      121.27      120.17      3.25 o
   8  10   5        4.64        3.96      1.32 o
   9  10   5       57.75       62.67      2.50 o
  10  10   5        6.57        4.62      1.52 o
  11  10   5       11.30       17.00      2.91 o
  12  10   5        1.20        2.13      1.65 o
  13  10   5       39.65       38.45      3.00 o
  14  10   5        2.42        1.43      2.33 o
  15  10   5       31.27       30.57      3.44 o
  16  10   5        8.65       14.88      5.13 o
   1  11   5       53.41       59.13      2.13 o
   2  11   5        4.68        6.27      1.20 o
   3  11   5        6.20        6.35      1.22 o
   4  11   5        9.18        7.81      1.23 o
   5  11   5       18.71       20.97      2.15 o
   6  11   5        2.63        0.82      1.24 o
   7  11   5       14.87       13.23      1.58 o
   8  11   5       18.27       20.36      1.92 o
   9  11   5       12.07        8.88      1.65 o
  10  11   5        0.15        1.25      1.88 o
  11  11   5       38.77       45.07      3.62 o
  12  11   5        9.36        9.09      2.58 o
  13  11   5        0.65       -0.46      1.99 o
  14  11   5        9.17       10.11      2.35 o
  15  11   5       10.72       10.31      4.85 o
   1  12   5       69.70       71.32      2.90 o
   2  12   5        0.21        0.57      1.18 o
   3  12   5       42.68       46.79      2.06 o
   4  12   5        5.95        6.99      1.36 o
   5  12   5       34.14       35.68      2.24 o
   6  12   5       20.24       22.68      3.09 o
   7  12   5       37.14       42.23      2.55 o
   8  12   5        2.56        3.33      1.56 o
   9  12   5       39.74       41.22      3.94 o
  10  12   5        6.15        6.66      2.04 o
  11  12   5       42.88       49.76      3.17 o
  12  12   5        2.94        4.38      2.58 o
  13  12   5        1.85        2.35      2.45 o
  14  12   5        0.73        0.39      4.30 o
   1  13   5        7.42        5.12      1.61 o
   2  13   5        3.90        1.59      1.35 o
   3  13   5       21.79       22.42      1.86 o
   4  13   5        2.71        2.83      1.42 o
   5  13   5       26.04       26.42      2.20 o
   6  13   5        0.50        0.91      1.56 o
   7  13   5        6.03        8.31      2.08 o
   8  13   5        9.60        7.75      2.08 o
   9  13   5        0.04       -1.07      1.79 o
  10  13   5       21.35       23.99      2.68 o
  11  13   5        1.14        4.24      2.35 o
  12  13   5        0.09        2.41      2.80 o
   1  14   5        9.08        9.58      2.54 o
   2  14   5        5.71        2.84      1.98 o
   3  14   5       56.27       60.87      3.11 o
   4  14   5        7.55        7.04      1.79 o
   5  14   5       16.84       16.20      2.06 o
   6  14   5        4.23        5.78      2.06 o
   7  14   5       10.31        7.02      2.68 o
   8  14   5        2.63        5.01      2.08 o
   9  14   5       22.04       25.48      3.12 o
  10  14   5        6.01        5.39      2.95 o
   1  15   5        1.24        0.47      2.01 o
   2  15   5        1.20        2.88      2.12 o
   3  15   5        7.51        4.50      2.63 o
   4  15   5        0.26        0.72      1.90 o
   5  15   5        2.23        1.04      3.28 o
   6  15   5        2.80        3.65      2.77 o
   7  15   5        4.95        4.29      2.93 o
   8  15   5        3.37       -0.85      6.48 o
   1  16   5       22.75       17.53      3.78 o
   2  16   5        0.62        0.44      4.41 o
   3  16   5        5.73        2.59      4.52 o
   4  16   5        1.01        2.76      4.63 o
   5  16   5        9.12       11.59      6.20 o
   0   0   6     1268.14     1199.22     26.61 o
   2   0   6      166.59      184.46      2.76 o
   4   0   6     2050.58     2071.08     25.11 o
   6   0   6      171.71      172.18      4.47 o
   8   0   6      605.63      606.78     14.15 o
  10   0   6      206.51      185.03      9.70 o
  12   0   6       69.78       69.34      6.34 o
  14   0   6      101.50      116.74      8.32 o
  16   0   6       22.46       20.56      4.63 o
  18   0   6       30.95       16.59      5.18 o
   0   1   6      206.32      219.15      5.76 o
   1   1   6      123.01      136.23      2.08 o
   2   1   6      144.59      148.73      2.15 o
   3   1   6       27.80       28.65      0.70 o
   4   1   6       16.36       21.03      0.73 o
   5   1   6       34.47       40.92      1.10 o
   6   1   6       16.57       16.98      1.20 o
   7   1   6       16.19       19.40      1.66 o
   8   1   6      146.43      147.11      5.50 o
   9   1   6      123.01      138.78      4.44 o
  10   1   6       29.59       28.20      2.32 o
  11   1   6       10.09        7.38      2.30 o
  12   1   6       15.31       14.21      2.77 o
  13   1   6        6.03        2.62      2.26 o
  14   1   6       14.73       11.13      2.81 o
  15   1   6        2.97        0.89      2.44 o
  16   1   6        3.56        1.94      3.11 o
  17   1   6        9.69       11.82      3.23 o
  18   1   6        0.81       -2.48      2.69 o
  19   1   6        6.26        8.50      3.38 o
   0   2   6      895.75      882.27     13.86 o
   1   2   6       14.24       14.94      0.71 o
   2   2   6     1039.45     1007.91     11.08 o
   3   2   6       60.55       65.05      1.23 o
   4   2   6      100.88       95.19      1.55 o
   5   2   6       87.14       95.01      2.14 o
   6   2   6      605.07      567.07     10.65 o
   7   2   6       14.79       14.32      1.71 o
   8   2   6      401.51      378.39      8.41 o
   9   2   6       43.66       39.52      2.59 o
  10   2   6      701.02      675.71     13.59 o
  11   2   6      207.02      199.17      5.89 o
  12   2   6       55.27       51.04      3.07 o
  13   2   6       52.04       53.40      4.21 o
  14   2   6       88.97       93.86      5.43 o
  15   2   6        4.22        2.48      2.49 o
  16   2   6       35.67       31.96      3.99 o
  17   2   6        6.87        4.71      3.04 o
  18   2   6       33.74       23.57      3.90 o
  19   2   6       10.56       10.74      3.54 o
   0   3   6      157.75      157.61      3.10 o
   1   3   6      238.59      251.47      3.06 o
   2   3   6       64.51       69.11      1.36 o
   3   3   6       40.39       39.62      1.05 o
   4   3   6        2.39        1.63      0.57 o
   5   3   6       71.32       65.50      2.05 o
   6   3   6       64.78       70.32      2.50 o
   7   3   6       11.58       12.96      1.72 o
   8   3   6       74.52       81.29      4.44 o
   9   3   6       45.24       44.02      2.72 o
  10   3   6       34.60       33.56      2.63 o
  11   3   6      173.08      168.89      5.43 o
  12   3   6       34.07       31.86      2.66 o
  13   3   6       30.69       33.97      2.86 o
  14   3   6       83.44       71.72      4.95 o
  15   3   6       18.90       21.95      3.35 o
  16   3   6        0.79       -2.45      2.45 o
  17   3   6        7.31        2.34      2.88 o
  18   3   6        1.13       -2.21      4.05 o
  19   3   6        0.19       -2.74      2.74 o
   0   4   6      152.22      133.80      2.87 o
   1   4   6       45.45       46.78      1.21 o
   2   4   6     1045.39      990.51     10.78 o
   3   4   6      202.55      208.84      3.70 o
   4   4   6      408.43      405.89     10.75 o
   5   4   6       34.19       35.98      1.88 o
   6   4   6      236.32      226.52      4.86 o
   7   4   6       14.66       14.88      1.77 o
   8   4   6      541.23      497.75     12.83 o
   9   4   6        9.57       11.07      1.91 o
  10   4   6       28.33       27.56      2.44 o
  11   4   6       41.71       37.81      2.80 o
  12   4   6      320.26      309.64     13.64 o
  13   4   6       15.23       14.11      2.33 o
  14   4   6       26.31       28.89      2.86 o
  15   4   6       26.01       23.89      3.57 o
  16   4   6       65.32       57.44      4.94 o
  17   4   6        1.72        0.78      2.80 o
  18   4   6       24.31       29.90      4.28 o
  19   4   6        3.56       -1.05      4.35 o
   0   5   6      738.08      730.47     11.77 o
   1   5   6       30.51       32.75      1.28 o
   2   5   6      127.07      134.88      2.47 o
   3   5   6       26.25       23.91      1.30 o
   4   5   6       98.70       98.68      2.50 o
   5   5   6       64.69       63.38      2.58 o
   6   5   6       64.53       67.06      2.58 o
   7   5   6      166.78      160.53      4.04 o
   8   5   6       87.51       89.31      3.68 o
   9   5   6        6.49        4.68      1.46 o
  10   5   6        3.61        1.53      1.35 o
  11   5   6       14.02       16.13      1.93 o
  12   5   6      103.33       99.53      3.75 o
  13   5   6        1.50        1.60      1.93 o
  14   5   6        7.56        7.87      2.22 o
  15   5   6       14.36       16.51      2.21 o
  16   5   6       11.24       12.50      2.68 o
  17   5   6        8.09        8.23      2.62 o
  18   5   6        5.06        1.34      3.11 o
   0   6   6     1110.26     1074.42     16.73 o
   1   6   6      597.54      574.75      6.95 o
   2   6   6      524.69      519.76      6.94 o
   3   6   6      247.65      259.57      4.18 o
   4   6   6      322.59      298.40      4.56 o
   5   6   6       42.35       45.38      1.88 o
   6   6   6       63.20       54.64      2.05 o
   7   6   6      101.32       98.32      2.96 o
   8   6   6       59.08       60.00      2.42 o
   9   6   6       10.19        7.35      1.39 o
  10   6   6      166.23      162.49      4.17 o
  11   6   6       15.97       14.68      2.10 o
  12   6   6       56.11       57.46      2.70 o
  13   6   6       18.81       21.40      2.31 o
  14   6   6       18.76       15.66      2.20 o
  15   6   6        4.88        5.46      1.96 o
  16   6   6       10.04        8.47      2.22 o
  17   6   6        4.90        1.48      2.43 o
  18   6   6       18.28       26.07      6.01 o
   0   7   6      205.24      183.97      4.60 o
   1   7   6       50.63       51.53      1.73 o
   2   7   6      291.80      289.87      4.58 o
   3   7   6       59.65       59.93      2.16 o
   4   7   6      177.94      171.35      4.93 o
   5   7   6        2.62        0.52      1.02 o
   6   7   6       64.47       61.63      2.23 o
   7   7   6       16.93       13.81      1.38 o
   8   7   6       48.73       52.80      2.87 o
   9   7   6       24.66       21.54      1.86 o
  10   7   6       31.89       31.36      2.30 o
  11   7   6        3.35        3.80      1.50 o
  12   7   6       58.83       59.49      2.84 o
  13   7   6        9.88        9.21      1.81 o
  14   7   6       17.89       18.39      2.30 o
  15   7   6        5.38        2.94      1.96 o
  16   7   6        3.58        5.26      2.12 o
  17   7   6        1.54       -0.95      2.38 o
   0   8   6      448.53      439.38      8.14 o
   1   8   6      157.54      165.10      3.28 o
   2   8   6       28.78       25.88      1.50 o
   3   8   6        6.44        3.25      1.04 o
   4   8   6       67.26       63.61      2.12 o
   5   8   6        6.59        4.87      1.23 o
   6   8   6       89.72       85.06      2.79 o
   7   8   6       16.85       15.96      1.57 o
   8   8   6       10.06       10.12      1.34 o
   9   8   6       18.20       17.44      2.23 o
  10   8   6       81.20       80.19      2.59 o
  11   8   6        5.73        3.67      1.46 o
  12   8   6       12.07       12.25      1.91 o
  13   8   6        2.78        4.35      2.10 o
  14   8   6       38.14       37.26      2.62 o
  15   8   6       13.26       14.13      2.39 o
  16   8   6        5.30        6.23      2.71 o
  17   8   6        4.90        6.43      3.21 o
   0   9   6      127.39      126.42      4.55 o
   1   9   6       26.56       24.50      1.52 o
   2   9   6       24.52       23.56      1.48 o
   3   9   6       24.38       24.33      1.52 o
   4   9   6       68.65       74.25      3.35 o
   5   9   6        0.85        1.87      1.17 o
   6   9   6      124.16      124.05      3.31 o
   7   9   6        9.80        7.58      1.37 o
   8   9   6       22.70       21.94      1.87 o
   9   9   6        3.21        3.71      1.46 o
  10   9   6       55.75       62.71      3.24 o
  11   9   6       31.56       34.69      2.17 o
  12   9   6       28.33       28.97      2.18 o
  13   9   6        8.52       10.27      2.64 o
  14   9   6        6.07        4.30      2.14 o
  15   9   6       13.10       15.02      2.98 o
  16   9   6       13.63       19.33      7.17 o
   0  10   6       51.56       61.08      3.33 o
   1  10   6       16.05       15.56      1.69 o
   2  10   6       38.54       38.48      1.97 o
   3  10   6        9.95       10.38      1.28 o
   4  10   6       23.13       23.98      1.74 o
   5  10   6        0.77        0.21      1.21 o
   6  10   6        1.96        1.01      1.41 o
   7  10   6        1.22        1.63      1.41 o
   8  10   6       80.02       81.33      3.14 o
   9  10   6       17.38       18.37      1.99 o
  10  10   6        3.62        1.52      1.73 o
  11  10   6        0.42       -1.58      1.64 o
  12  10   6       32.69       30.84      4.10 o
  13  10   6       33.42       35.19      3.04 o
  14  10   6        9.15       10.55      2.77 o
  15  10   6       36.36       45.94      4.73 o
   0  11   6       21.25       18.28      2.44 o
   1  11   6        1.46        0.72      1.27 o
   2  11   6       33.88       32.92      1.82 o
   3  11   6        8.99        8.79      1.36 o
   4  11   6      102.07       97.34      3.35 o
   5  11   6        4.58        1.41      1.80 o
   6  11   6       27.95       31.62      2.55 o
   7  11   6       11.94       16.30      1.91 o
   8  11   6       40.75       41.53      2.60 o
   9  11   6        0.88        2.19      1.59 o
  10  11   6       23.51       22.41      2.89 o
  11  11   6        2.38        3.41      2.31 o
  12  11   6        0.91       -0.12      1.92 o
  13  11   6        5.72        5.52      2.65 o
  14  11   6       24.75       28.37      4.26 o
   0  12   6        4.40        6.03      2.06 o
   1  12   6       20.19       22.63      1.93 o
   2  12   6       25.78       29.59      2.22 o
   3  12   6        0.27        0.19      1.44 o
   4  12   6        3.13        1.60      1.51 o
   5  12   6        0.40        0.39      1.47 o
   6  12   6       51.71       57.09      2.83 o
   7  12   6        0.42       -1.45      1.45 o
   8  12   6        1.01       -0.37      1.54 o
   9  12   6        2.59        2.40      1.68 o
  10  12   6        3.07        2.97      1.94 o
  11  12   6        6.41        7.02      3.33 o
  12  12   6        4.91        2.94      2.51 o
   0  13   6       10.52       10.93      3.07 o
   1  13   6        6.02        0.46      2.57 o
   2  13   6       44.72       44.37      3.01 o
   3  13   6       13.63       11.88      2.18 o
   4  13   6       16.99       21.21      2.15 o
   5  13   6        0.53        0.71      1.58 o
   6  13   6       38.23       36.94      2.53 o
   7  13   6        3.30        4.55      1.78 o
   8  13   6       11.07       15.34      2.39 o
   9  13   6        1.16        1.20      2.62 o
  10  13   6       11.34       14.99      3.16 o
  11  13   6        0.18       -1.05      4.57 o
   0  14   6        2.46       -0.36      3.17 o
   1  14   6       14.89       15.45      2.46 o
   2  14   6        0.58       -1.32      3.00 o
   3  14   6        0.93       -0.91      1.86 o
   4  14   6        5.54        7.82      2.23 o
   5  14   6        0.47        2.36      1.94 o
   6  14   6        3.42       -0.55      1.88 o
   7  14   6        7.54        7.21      3.11 o
   8  14   6       17.67       18.60      3.72 o
   9  14   6        3.94        2.37      4.80 o
   0  15   6       14.72       13.45      4.91 o
   1  15   6        4.87        3.78      3.08 o
   2  15   6       16.67       12.69      3.62 o
   3  15   6        1.24       -2.39      4.57 o
   4  15   6       14.96       18.94      3.86 o
   5  15   6        2.01       -2.15      4.13 o
   6  15   6        0.86        3.41      3.04 o
   2   0   7      129.38      124.30      2.09 o
   4   0   7      110.32      107.08      4.07 o
   6   0   7       16.70       18.81      3.06 o
   8   0   7      137.75      139.83      6.45 o
  10   0   7       22.27       16.04      4.08 o
  12   0   7        7.65        6.67      3.64 o
  14   0   7       12.28        9.76      4.30 o
  16   0   7        9.17        6.61      4.13 o
  18   0   7        5.44        5.73      5.02 o
   1   1   7      185.18      183.76      2.52 o
   2   1   7      102.58      106.17      2.13 o
   3   1   7      251.52      265.40      3.38 o
   4   1   7       47.53       47.27      1.92 o
   5   1   7      358.80      365.59      6.95 o
   6   1   7       54.38       53.14      2.36 o
   7   1   7      195.47      194.42      7.19 o
   8   1   7       25.49       25.11      2.24 o
   9   1   7      158.97      163.74      5.38 o
  10   1   7       98.66       99.53      5.22 o
  11   1   7       90.74       84.74      5.05 o
  12   1   7       29.17       26.46      3.39 o
  13   1   7       76.76       75.44      5.06 o
  14   1   7        1.64        2.29      2.49 o
  15   1   7       54.71       52.93      4.75 o
  16   1   7        2.46       -0.53      6.04 o
  17   1   7       41.26       52.29      4.96 o
  18   1   7       13.12       12.15      4.05 o
   1   2   7       24.40       30.40      1.19 o
   2   2   7       45.38       42.59      1.40 o
   3   2   7        1.17        0.67      0.63 o
   4   2   7       51.91       45.92      1.55 o
   5   2   7        5.31        4.24      1.20 o
   6   2   7       34.56       33.96      2.37 o
   7   2   7       16.61       18.63      2.00 o
   8   2   7       95.33       98.01      5.61 o
   9   2   7       10.60        8.19      2.38 o
  10   2   7       50.08       46.34      4.53 o
  11   2   7        4.37       -0.59      2.20 o
  12   2   7       23.76       26.72      3.40 o
  13   2   7       23.34       19.67      3.35 o
  14   2   7       16.92       25.92      7.50 o
  15   2   7       12.86       10.39      3.12 o
  16   2   7        1.30       -2.56      2.56 o
  17   2   7       11.02        8.91      3.51 o
  18   2   7        6.03        4.78      6.04 o
   1   3   7      214.63      217.51      3.77 o
   2   3   7       23.21       25.06      1.33 o
   3   3   7      544.53      543.97      7.36 o
   4   3   7       93.38      100.63      2.50 o
   5   3   7      518.16      501.52     10.53 o
   6   3   7       21.53       19.12      2.09 o
   7   3   7      148.88      138.09      7.71 o
   8   3   7        2.58        3.21      1.59 o
   9   3   7       98.17       89.78      3.87 o
  10   3   7       20.73       24.34      3.27 o
  11   3   7      106.16      107.33      4.38 o
  12   3   7       46.73       44.28      3.10 o
  13   3   7       11.87        9.04      2.79 o
  14   3   7        3.17        3.56      2.69 o
  15   3   7       64.76       61.85      5.05 o
  16   3   7        8.94        9.12      3.33 o
  17   3   7       34.12       31.14      5.02 o
  18   3   7        2.93        0.88      4.63 o
   1   4   7       64.96       65.04      1.90 o
   2   4   7        4.37        1.86      0.96 o
   3   4   7       91.17       95.92      2.51 o
   4   4   7      168.77      164.02      4.08 o
   5   4   7       53.08       55.78      2.24 o
   6   4   7       17.12       17.11      1.76 o
   7   4   7       18.63       18.88      1.79 o
   8   4   7       39.06       39.00      2.73 o
   9   4   7       14.56       12.75      2.04 o
  10   4   7       56.06       66.12      4.11 o
  11   4   7       43.09       46.05      3.18 o
  12   4   7        6.85        1.30      1.84 o
  13   4   7        6.43        7.62      2.24 o
  14   4   7       37.50       41.75      4.42 o
  15   4   7        2.14       -0.25      2.81 o
  16   4   7        0.71       -0.78      2.68 o
  17   4   7       17.72       16.02      3.81 o
   1   5   7      388.86      382.43      5.09 o
   2   5   7      266.52      282.20      4.43 o
   3   5   7       87.65       88.12      2.52 o
   4   5   7       83.31       81.42      2.68 o
   5   5   7      361.57      338.82      6.05 o
   6   5   7       24.89       27.58      2.34 o
   7   5   7      116.28      111.46      3.71 o
   8   5   7       21.44       22.50      1.99 o
   9   5   7      119.18      111.54      4.74 o
  10   5   7       33.32       33.83      2.37 o
  11   5   7       33.56       32.04      2.43 o
  12   5   7       14.61       14.79      2.41 o
  13   5   7       74.50       73.36      3.50 o
  14   5   7       10.65        7.39      2.27 o
  15   5   7       34.93       38.02      3.50 o
  16   5   7        1.54        1.65      2.22 o
  17   5   7        8.53        3.20      4.85 o
   1   6   7      175.47      175.26      3.34 o
   2   6   7        4.63        4.84      1.07 o
   3   6   7        5.82        5.34      1.16 o
   4   6   7       45.55       42.48      1.92 o
   5   6   7      145.42      142.33      3.34 o
   6   6   7       19.04       19.19      1.54 o
   7   6   7       20.82       19.17      1.71 o
   8   6   7       14.80       14.60      1.68 o
   9   6   7       47.21       49.03      2.48 o
  10   6   7       10.02        8.89      1.57 o
  11   6   7       26.48       25.50      2.38 o
  12   6   7        9.07       10.36      1.96 o
  13   6   7       27.06       28.48      3.31 o
  14   6   7        4.84        1.95      1.92 o
  15   6   7        4.06        4.16      2.05 o
  16   6   7        0.87       -2.83      3.02 o
  17   6   7        3.85        3.69      4.68 o
   1   7   7       51.90       52.32      1.90 o
   2   7   7       38.15       32.60      1.61 o
   3   7   7       52.48       51.94      2.10 o
   4   7   7       37.79       36.67      1.87 o
   5   7   7      131.64      118.93      3.10 o
   6   7   7       18.39       20.65      1.61 o
   7   7   7      116.04      110.39      3.45 o
   8   7   7       13.92       14.58      2.17 o
   9   7   7       11.60       10.18      1.50 o
  10   7   7        3.30        3.26      1.49 o
  11   7   7       13.65       15.52      3.05 o
  12   7   7        4.61        5.52      1.90 o
  13   7   7       30.28       31.96      2.81 o
  14   7   7        6.26        4.88      3.16 o
  15   7   7       48.37       58.26      4.20 o
  16   7   7        9.59        8.84      3.37 o
   1   8   7      101.30      102.29      2.73 o
   2   8   7       29.21       25.55      1.58 o
   3   8   7       26.36       24.72      1.72 o
   4   8   7        6.56        5.08      1.25 o
   5   8   7       50.75       50.72      2.21 o
   6   8   7        6.18        6.48      1.35 o
   7   8   7       46.38       47.94      2.76 o
   8   8   7        0.11       -1.36      1.46 o
   9   8   7       26.25       31.01      3.42 o
  10   8   7        2.43        4.47      1.61 o
  11   8   7        4.76        3.12      1.45 o
  12   8   7        8.28       10.59      2.26 o
  13   8   7       19.98       22.74      2.85 o
  14   8   7        0.47        2.70      2.00 o
  15   8   7       32.75       34.04      3.50 o
   1   9   7       38.39       34.69      1.98 o
   2   9   7        3.31        3.95      1.18 o
   3   9   7       19.28       17.74      2.33 o
   4   9   7        1.07        0.10      1.18 o
   5   9   7       22.78       21.86      1.75 o
   6   9   7       10.16        5.86      1.72 o
   7   9   7        6.21        5.53      1.50 o
   8   9   7       22.92       23.64      2.39 o
   9   9   7       10.27       12.68      2.09 o
  10   9   7        1.66        0.86      1.60 o
  11   9   7       23.98       27.15      2.73 o
  12   9   7       10.26       13.48      2.09 o
  13   9   7       11.60       12.59      2.44 o
  14   9   7        2.11        3.82      2.60 o
   1  10   7       33.40       30.47      2.11 o
   2  10   7        6.68        4.71      1.58 o
   3  10   7       19.38       18.73      1.76 o
   4  10   7        2.37        1.69      1.32 o
   5  10   7       26.54       25.91      2.09 o
   6  10   7        4.12        2.86      1.56 o
   7  10   7       12.94       16.10      2.09 o
   8  10   7        5.37        7.35      2.00 o
   9  10   7       33.28       30.70      2.66 o
  10  10   7        0.58        0.44      1.78 o
  11  10   7       42.53       45.58      2.81 o
  12  10   7        1.36        4.19      2.36 o
  13  10   7       13.51       10.53      2.94 o
   1  11   7        1.84        0.30      1.33 o
   2  11   7        1.61        2.12      1.65 o
   3  11   7       30.04       29.53      2.57 o
   4  11   7        4.93        2.89      1.94 o
   5  11   7       14.20       13.59      1.94 o
   6  11   7        6.03        4.02      1.66 o
   7  11   7       28.25       29.64      2.32 o
   8  11   7        4.33        4.20      1.73 o
   9  11   7        5.47        5.48      1.98 o
  10  11   7        6.94        6.70      2.25 o
  11  11   7        0.37       -1.88      1.97 o
  12  11   7        3.73        3.45      3.11 o
   1  12   7       22.74       27.08      2.62 o
   2  12   7        1.89        3.15      1.98 o
   3  12   7       46.17       43.18      3.00 o
   4  12   7        6.04        7.70      2.10 o
   5  12   7        8.02        5.63      2.17 o
   6  12   7        1.11        1.94      1.71 o
   7  12   7       34.40       34.99      2.59 o
   8  12   7        0.09       -1.77      1.77 o
   9  12   7       12.10        8.48      3.39 o
  10  12   7        2.11        2.40      2.85 o
  11  12   7       10.19        7.94      5.13 o
   1  13   7        2.68        1.70      2.10 o
   2  13   7        2.24       -0.72      1.98 o
   3  13   7        3.63       -0.33      1.97 o
   4  13   7        1.39       -1.38      1.95 o
   5  13   7        4.48        2.26      2.26 o
   6  13   7        4.88        6.08      2.09 o
   7  13   7        1.03        0.18      1.98 o
   8  13   7        2.34        1.68      2.09 o
   9  13   7        3.07        5.98      3.23 o
   1  14   7       21.88       20.18      3.83 o
   2  14   7        0.70       -2.16      3.56 o
   3  14   7       12.65        9.29      3.36 o
   4  14   7        2.40       -1.91      2.96 o
   5  14   7       16.49       14.54      3.83 o
   6  14   7       16.20       16.91      3.96 o
   0   0   8       77.73       86.04      5.79 o
   2   0   8      137.99      133.28      4.21 o
   4   0   8        3.81        2.11      1.60 o
   6   0   8       55.25       55.83      3.64 o
   8   0   8      135.29      146.78      8.93 o
  10   0   8      348.36      339.08     15.71 o
  12   0   8       79.35       75.40      7.33 o
  14   0   8       45.84       50.49      6.50 o
  16   0   8       32.89       34.61      6.28 o
   0   1   8       22.14       22.44      1.65 o
   1   1   8      118.28      121.02      2.39 o
   2   1   8        6.72        6.53      0.98 o
   3   1   8        3.00        4.24      1.06 o
   4   1   8        3.21        3.50      1.25 o
   5   1   8        7.32        6.46      1.36 o
   6   1   8        1.96        0.28      1.53 o
   7   1   8       20.78       22.13      2.64 o
   8   1   8       65.00       69.11      3.48 o
   9   1   8       39.83       47.15      3.85 o
  10   1   8       74.27       78.31      4.89 o
  11   1   8        7.73        8.35      2.71 o
  12   1   8        6.59        6.78      2.88 o
  13   1   8        4.46        4.57      2.61 o
  14   1   8        0.90       -0.36      2.63 o
  15   1   8        1.65        1.86      3.33 o
  16   1   8        0.23       -0.75      2.83 o
   0   2   8       70.95       82.85      2.80 o
   1   2   8       46.31       46.35      1.84 o
   2   2   8      183.96      180.86      3.55 o
   3   2   8      117.98      125.04      3.51 o
   4   2   8      147.86      149.45      4.06 o
   5   2   8       12.05       10.75      1.88 o
   6   2   8       56.24       57.67      6.54 o
   7   2   8        3.17        3.24      1.59 o
   8   2   8      111.28      113.89      4.46 o
   9   2   8       13.50       12.38      2.13 o
  10   2   8       14.80       17.20      2.90 o
  11   2   8       28.77       27.37      3.45 o
  12   2   8       76.41       73.54      5.16 o
  13   2   8        6.63        3.52      2.81 o
  14   2   8       27.78       28.45      5.46 o
  15   2   8        0.32        1.62      5.10 o
  16   2   8       13.87       12.88      3.60 o
   0   3   8       90.25       88.60      5.14 o
   1   3   8        4.98        6.62      1.17 o
   2   3   8       13.99       13.98      1.29 o
   3   3   8       81.76       81.29      2.26 o
   4   3   8       41.96       44.93      2.40 o
   5   3   8       15.45       13.77      1.66 o
   6   3   8       28.57       30.87      2.50 o
   7   3   8       42.09       44.83      2.89 o
   8   3   8       12.60       13.20      2.06 o
   9   3   8       16.34       15.45      2.26 o
  10   3   8        6.52        7.26      2.21 o
  11   3   8        7.48        9.01      3.25 o
  12   3   8       13.31       11.82      3.02 o
  13   3   8        1.20        3.43      2.81 o
  14   3   8        7.93        6.48      4.80 o
  15   3   8        1.79       -2.61      3.89 o
  16   3   8        1.35        0.06      3.02 o
   0   4   8       89.14       91.33      4.96 o
   1   4   8       15.65       14.81      1.64 o
   2   4   8      177.48      184.83      4.13 o
   3   4   8       42.27       43.81      2.06 o
   4   4   8      243.72      238.95      5.04 o
   5   4   8       34.94       35.82      2.29 o
   6   4   8       65.01       65.37      2.94 o
   7   4   8       12.57       11.10      1.74 o
   8   4   8       67.78       69.62      3.11 o
   9   4   8       10.34       11.49      1.82 o
  10   4   8       62.99       61.52      3.59 o
  11   4   8       17.24       19.90      2.58 o
  12   4   8       19.04       21.51      4.74 o
  13   4   8       24.12       28.98      3.82 o
  14   4   8       23.16       19.14      4.68 o
  15   4   8        1.11       -2.23      2.84 o
  16   4   8       10.04       10.36      5.40 o
   0   5   8        8.01        7.02      1.63 o
   1   5   8        9.59       10.97      1.18 o
   2   5   8       30.23       32.90      1.74 o
   3   5   8       15.38       15.73      1.40 o
   4   5   8       77.97       81.35      2.74 o
   5   5   8       16.39       15.88      1.65 o
   6   5   8       33.94       31.97      2.05 o
   7   5   8        5.52        7.17      1.58 o
   8   5   8       43.03       39.75      2.54 o
   9   5   8        4.38        3.07      1.76 o
  10   5   8       11.17        9.46      1.95 o
  11   5   8        6.41        5.59      1.82 o
  12   5   8       16.11       15.56      2.28 o
  13   5   8       45.45       53.82      4.15 o
  14   5   8       27.86       29.49      3.27 o
  15   5   8        4.88        4.38      3.17 o
   0   6   8       18.25       20.00      2.45 o
   1   6   8       24.80       22.67      2.11 o
   2   6   8       28.88       24.74      1.64 o
   3   6   8        8.52        7.61      1.29 o
   4   6   8       11.87       11.10      1.41 o
   5   6   8        2.87        2.83      1.75 o
   6   6   8       50.98       46.91      2.38 o
   7   6   8        1.22        1.80      1.21 o
   8   6   8       65.76       61.64      2.76 o
   9   6   8        9.70        9.51      1.91 o
  10   6   8       24.18       26.83      2.48 o
  11   6   8       10.35       11.72      2.14 o
  12   6   8       37.50       35.06      2.86 o
  13   6   8       25.29       26.52      2.69 o
  14   6   8        1.50        1.19      2.92 o
  15   6   8       15.27       10.20      5.29 o
   0   7   8      134.66      128.37      4.73 o
   1   7   8       20.82       21.50      1.84 o
   2   7   8       61.71       61.28      2.56 o
   3   7   8       25.66       26.14      1.78 o
   4   7   8       13.12       14.07      1.51 o
   5   7   8       12.15       10.54      1.62 o
   6   7   8       19.26       21.42      1.92 o
   7   7   8        3.23        2.52      1.52 o
   8   7   8       26.63       23.10      2.05 o
   9   7   8        7.92        7.74      1.68 o
  10   7   8       13.50       16.30      1.97 o
  11   7   8       27.86       28.12      2.35 o
  12   7   8       33.75       32.80      3.17 o
  13   7   8        2.02        2.72      1.92 o
  14   7   8        2.09        1.54      2.47 o
   0   8   8       73.27       69.73      3.75 o
   1   8   8       81.99       70.96      4.37 o
   2   8   8       31.58       27.13      2.04 o
   3   8   8        4.48        3.85      1.33 o
   4   8   8       14.16       11.62      1.83 o
   5   8   8        4.36        3.45      1.35 o
   6   8   8        3.58        4.32      1.64 o
   7   8   8       23.11       23.26      2.32 o
   8   8   8       39.41       41.09      3.64 o
   9   8   8       15.42       17.09      1.96 o
  10   8   8        2.68        2.82      1.66 o
  11   8   8        9.22        4.85      1.86 o
  12   8   8        7.28        6.06      2.20 o
  13   8   8        4.79        4.36      2.22 o
  14   8   8       16.52       14.11      6.06 o
   0   9   8       10.02        8.11      2.18 o
   1   9   8       37.18       34.09      2.34 o
   2   9   8       77.48       78.74      3.12 o
   3   9   8        4.50        3.70      1.57 o
   4   9   8       29.29       29.61      2.20 o
   5   9   8        0.05       -1.32      1.32 o
   6   9   8       11.03       12.98      2.13 o
   7   9   8        0.17       -0.54      1.64 o
   8   9   8       22.44       20.43      2.42 o
   9   9   8        0.22       -1.56      1.56 o
  10   9   8        6.01        4.01      1.85 o
  11   9   8        6.64        5.67      2.19 o
  12   9   8        8.87        6.28      2.82 o
  13   9   8        2.51       -1.60      2.85 o
   0  10   8       46.31       41.54      4.22 o
   1  10   8       70.62       70.93      3.11 o
   2  10   8        0.81        3.41      1.90 o
   3  10   8        3.68        4.48      1.92 o
   4  10   8        5.93        4.03      1.87 o
   5  10   8        2.77        2.95      1.94 o
   6  10   8       23.44       21.43      2.44 o
   7  10   8        1.67        0.86      1.81 o
   8  10   8        1.26       -0.54      1.78 o
   9  10   8        5.04        3.83      2.37 o
  10  10   8        9.02       11.52      2.42 o
  11  10   8        0.03       -1.80      1.92 o
   0  11   8       27.58       28.39      3.76 o
   1  11   8       18.04       17.96      2.47 o
   2  11   8       12.68       10.72      2.17 o
   3  11   8        5.12        4.34      2.07 o
   4  11   8        9.23        6.02      2.13 o
   5  11   8        1.77        3.12      1.93 o
   6  11   8       24.58       24.96      2.32 o
   7  11   8        1.02        1.29      2.24 o
   8  11   8        6.83        4.97      2.56 o
   9  11   8        1.68       -0.73      2.54 o
  10  11   8       13.55       12.36      3.17 o
   0  12   8       15.15       21.83      6.26 o
   1  12   8        5.03        4.49      2.11 o
   2  12   8        5.77        3.78      2.13 o
   3  12   8        0.77        0.63      1.89 o
   4  12   8        0.77       -2.17      2.17 o
   5  12   8        2.07        2.33      2.46 o
   6  12   8        5.28        4.28      2.44 o
   7  12   8        4.96        3.76      2.45 o
   8  12   8       13.96       14.40      3.91 o
   0  13   8       18.13       13.94      5.24 o
   1  13   8        1.24       -2.63      2.75 o
   2  13   8       16.84       20.05      3.86 o
   3  13   8        4.61        0.51      2.89 o
   4  13   8       15.95       14.60      3.74 o
   5  13   8        0.36        0.05      2.85 o
   2   0   9       23.63       23.84      5.65 o
   4   0   9       11.24       12.53      2.24 o
   6   0   9        1.81        0.61      2.87 o
   8   0   9       39.12       45.36      5.62 o
  10   0   9       79.03       87.25      7.94 o
  12   0   9        6.00        2.92      3.86 o
  14   0   9        3.54       10.53      5.02 o
   1   1   9       16.01       14.56      1.20 o
   2   1   9       15.06       12.79      1.27 o
   3   1   9       54.64       56.71      2.68 o
   4   1   9       42.63       42.76      2.38 o
   5   1   9       48.23       48.80      3.26 o
   6   1   9        0.28       -0.81      1.45 o
   7   1   9       28.84       31.61      3.47 o
   8   1   9        2.65        0.48      2.06 o
   9   1   9        6.66        6.31      2.53 o
  10   1   9       10.95       13.78      3.02 o
  11   1   9       43.05       39.07      4.17 o
  12   1   9        4.38        3.47      2.81 o
  13   1   9       22.21       23.64      3.90 o
  14   1   9        0.95       -0.20      2.92 o
   1   2   9       18.72       20.96      1.35 o
   2   2   9        6.57        6.04      1.05 o
   3   2   9       22.08       24.29      2.09 o
   4   2   9       55.62       56.98      3.22 o
   5   2   9       19.40       17.42      2.21 o
   6   2   9       21.35       21.73      2.32 o
   7   2   9       14.10       15.93      2.21 o
   8   2   9       21.83       24.88      2.59 o
   9   2   9       10.98        5.82      2.62 o
  10   2   9        2.83        2.73      3.78 o
  11   2   9        4.33        3.46      2.52 o
  12   2   9       11.81       13.76      3.39 o
  13   2   9        1.49        0.12      2.63 o
  14   2   9        2.52        4.79      3.10 o
   1   3   9      118.26      122.70      2.85 o
   2   3   9      105.60      105.65      3.25 o
   3   3   9       13.00       12.19      1.94 o
   4   3   9       55.24       54.44      2.44 o
   5   3   9       80.61       82.18      3.31 o
   6   3   9       17.28       16.58      1.94 o
   7   3   9       29.57       29.23      2.26 o
   8   3   9        3.58        4.40      1.84 o
   9   3   9       48.19       48.28      3.29 o
  10   3   9       24.26       24.13      3.56 o
  11   3   9       12.50       12.71      4.22 o
  12   3   9        5.25        4.13      2.88 o
  13   3   9       10.87       16.63      8.82 o
  14   3   9        1.11        1.04      6.06 o
   1   4   9       24.12       25.27      2.00 o
   2   4   9        3.91        3.12      1.25 o
   3   4   9        5.66        4.25      1.35 o
   4   4   9       28.16       27.54      2.38 o
   5   4   9       25.48       26.04      2.46 o
   6   4   9        8.51        9.36      1.79 o
   7   4   9       16.41       15.69      1.98 o
   8   4   9        0.30        0.31      1.45 o
   9   4   9       27.59       31.08      2.49 o
  10   4   9        6.57        4.00      1.79 o
  11   4   9        3.21        4.60      2.22 o
  12   4   9        5.64        5.56      2.84 o
  13   4   9        4.56        2.94      2.84 o
   1   5   9        1.07       -0.52      1.19 o
   2   5   9        2.87        2.12      1.17 o
   3   5   9       37.68       32.25      2.08 o
   4   5   9        4.88        4.17      1.43 o
   5   5   9      113.86      109.86      4.33 o
   6   5   9       11.00        9.50      1.64 o
   7   5   9       27.60       27.56      2.11 o
   8   5   9        1.45        3.85      2.06 o
   9   5   9       10.58        8.75      1.96 o
  10   5   9        0.21       -1.61      1.63 o
  11   5   9       17.03       15.30      2.27 o
  12   5   9       17.64       13.63      3.55 o
  13   5   9        7.72        4.26      3.21 o
   1   6   9       16.14       18.98      1.79 o
   2   6   9        4.04        3.32      1.37 o
   3   6   9       30.68       27.43      2.06 o
   4   6   9        4.46        4.36      1.43 o
   5   6   9       30.79       34.26      2.07 o
   6   6   9        7.80        8.14      1.66 o
   7   6   9       13.16       10.56      2.01 o
   8   6   9        0.52       -1.32      1.32 o
   9   6   9       10.44       11.40      2.32 o
  10   6   9        7.07        8.52      1.82 o
  11   6   9       10.65        8.86      1.90 o
  12   6   9       15.51        9.36      2.78 o
   1   7   9        1.84        1.13      1.57 o
   2   7   9        7.48        7.56      1.63 o
   3   7   9        7.26        3.13      1.72 o
   4   7   9        1.92        3.35      1.72 o
   5   7   9       11.67        9.39      1.87 o
   6   7   9        0.43       -1.25      1.25 o
   7   7   9       20.11       19.57      2.06 o
   8   7   9       17.01       18.77      2.10 o
   9   7   9        7.92        5.23      1.78 o
  10   7   9        7.64        5.52      1.78 o
  11   7   9        8.66        8.48      2.25 o
  12   7   9        7.25        3.83      3.18 o
   1   8   9       25.20       22.22      2.28 o
   2   8   9        5.70        5.27      1.66 o
   3   8   9       14.81       13.63      2.10 o
   4   8   9        1.70        4.92      2.04 o
   5   8   9       22.96       20.85      2.38 o
   6   8   9        3.37        1.28      1.69 o
   7   8   9        1.86        0.12      1.57 o
   8   8   9        8.90        9.39      1.91 o
   9   8   9       10.67        9.60      1.98 o
  10   8   9        1.34       -0.57      1.92 o
  11   8   9       15.85       14.56      3.07 o
   1   9   9        2.13        0.99      2.00 o
   2   9   9        5.28        3.61      2.04 o
   3   9   9        2.41       -1.68      1.68 o
   4   9   9        0.57       -0.21      1.87 o
   5   9   9        7.10        6.16      2.32 o
   6   9   9        3.06        2.15      1.94 o
   7   9   9       14.86       18.97      2.48 o
   8   9   9        7.16        5.70      2.11 o
   9   9   9        7.91        5.46      2.25 o
  10   9   9        0.24        0.47      3.66 o
   1  10   9       28.21       21.83      2.52 o
   2  10   9        4.82        7.89      2.09 o
   3  10   9        8.88       10.06      2.24 o
   4  10   9        1.85       -0.02      2.31 o
   5  10   9        0.23       -1.28      2.20 o
   6  10   9        1.43        2.43      2.80 o
   7  10   9       13.56       18.00      3.02 o
   8  10   9        0.72        1.78      2.35 o
   9  10   9        5.26        5.10      2.67 o
   1  11   9        1.36        1.42      1.95 o
   2  11   9        1.70        0.21      1.92 o
   3  11   9        2.68        0.60      2.35 o
   4  11   9        3.47        5.67      3.14 o
   5  11   9        7.08        7.79      3.10 o
   6  11   9        0.24       -1.55      5.13 o
   7  11   9        2.28       -0.19      2.88 o
   1  12   9       11.62       14.71      4.96 o
   2  12   9        0.77        3.46      3.15 o
   3  12   9        4.68        9.23      3.29 o
   0   0  10        7.69       17.20      3.69 o
   2   0  10      159.96      150.76      6.64 o
   4   0  10       11.17       10.77      3.28 o
   6   0  10       12.90       10.69      3.91 o
   8   0  10       44.78       43.76      6.01 o
  10   0  10        3.36        0.39      3.25 o
  12   0  10       40.09       33.51      6.06 o
   0   1  10        0.55        1.20      1.57 o
   1   1  10       16.56       17.42      1.60 o
   2   1  10        5.20        4.22      1.21 o
   3   1  10        3.02        2.05      1.26 o
   4   1  10       26.53       26.53      2.23 o
   5   1  10        9.03        5.95      2.01 o
   6   1  10        4.53        2.87      2.34 o
   7   1  10        7.00        4.58      2.39 o
   8   1  10        3.05        5.74      3.36 o
   9   1  10       14.76       10.96      5.73 o
  10   1  10       14.67       10.60      3.21 o
  11   1  10        0.63       -2.64      2.64 o
  12   1  10        2.15        0.90      2.81 o
   0   2  10       46.71       47.26      3.59 o
   1   2  10       11.98       11.95      2.10 o
   2   2  10       46.14       49.21      2.42 o
   3   2  10       27.79       29.70      2.06 o
   4   2  10       38.61       40.70      2.31 o
   5   2  10        9.52       12.62      1.85 o
   6   2  10       13.15       14.99      3.34 o
   7   2  10        1.56       -0.51      2.98 o
   8   2  10       18.53       17.89      3.31 o
   9   2  10        8.47        9.49      3.00 o
  10   2  10       27.21       34.66      8.90 o
  11   2  10       12.15        6.95      3.04 o
  12   2  10       24.69       23.56      3.97 o
   0   3  10       22.51       18.39      2.86 o
   1   3  10        3.76        4.65      1.58 o
   2   3  10        1.53        1.96      1.90 o
   3   3  10       12.72       11.47      1.62 o
   4   3  10       14.43       14.89      1.75 o
   5   3  10        0.65        1.57      1.36 o
   6   3  10        1.22        0.31      1.54 o
   7   3  10        0.15        0.84      1.54 o
   8   3  10       27.48       27.32      2.87 o
   9   3  10       16.04       18.24      2.74 o
  10   3  10        5.19        5.19      2.16 o
  11   3  10        2.90        2.55      2.74 o
  12   3  10        3.88       -0.22      3.86 o
   0   4  10       55.32       58.49      4.29 o
   1   4  10        5.41        7.14      1.52 o
   2   4  10       18.09       19.21      2.60 o
   3   4  10       10.04        5.75      1.76 o
   4   4  10       36.94       37.97      2.34 o
   5   4  10        2.88        1.90      1.41 o
   6   4  10       24.03       26.03      2.16 o
   7   4  10        1.13        1.74      1.43 o
   8   4  10       16.62       13.46      2.18 o
   9   4  10        4.83        6.75      2.29 o
  10   4  10       26.89       18.25      2.80 o
  11   4  10        0.27       -0.80      3.53 o
   0   5  10       12.53       11.41      3.97 o
   1   5  10       11.56       12.17      1.95 o
   2   5  10       16.75       21.55      2.25 o
   3   5  10        5.55        7.27      1.60 o
   4   5  10       10.16       12.22      1.78 o
   5   5  10        6.43        6.90      1.65 o
   6   5  10       11.09       12.89      2.02 o
   7   5  10       10.42       10.56      1.86 o
   8   5  10        3.69        5.17      1.64 o
   9   5  10        0.24       -0.35      1.57 o
  10   5  10       11.18       15.20      2.76 o
  11   5  10        0.11        0.99      4.24 o
   0   6  10       17.17       19.08      3.75 o
   1   6  10        2.65        3.43      2.69 o
   2   6  10       11.71        7.31      2.36 o
   3   6  10        1.92       -1.48      1.48 o
   4   6  10       15.06       13.04      2.13 o
   5   6  10        3.52        4.09      1.78 o
   6   6  10        8.79        7.89      2.02 o
   7   6  10        7.20        5.19      1.73 o
   8   6  10       36.35       32.96      2.52 o
   9   6  10        1.67        4.16      1.98 o
  10   6  10        6.36        2.49      2.55 o
  11   6  10        4.35        8.65      4.52 o
   0   7  10        7.52        7.02      3.53 o
   1   7  10        2.96        4.95      2.17 o
   2   7  10        9.85       12.65      2.43 o
   3   7  10        9.13        5.85      2.29 o
   4   7  10       14.30       15.51      2.28 o
   5   7  10        0.73        0.65      1.65 o
   6   7  10        4.15        3.61      1.71 o
   7   7  10        1.28        2.07      1.69 o
   8   7  10       13.21       13.63      2.55 o
   9   7  10        0.46       -1.36      2.19 o
  10   7  10        9.55        7.31      4.91 o
   0   8  10        2.35        5.84      2.86 o
   1   8  10        4.26        2.84      2.92 o
   2   8  10        8.62        7.22      2.42 o
   3   8  10        0.49       -0.29      2.13 o
   4   8  10        2.92        1.67      2.10 o
   5   8  10        4.18        3.35      1.93 o
   6   8  10       11.95       12.51      2.72 o
   7   8  10        4.19        3.86      2.61 o
   8   8  10        3.84        1.11      2.30 o
   0   9  10       11.35        2.10      2.94 o
   1   9  10       10.78        5.01      2.29 o
   2   9  10        9.39        9.77      2.63 o
   3   9  10        3.67        2.49      3.49 o
   4   9  10        4.08        6.67      3.02 o
   5   9  10        3.18        5.58      3.86 o
   6   9  10        1.49        6.42      2.99 o
   7   9  10        5.81        4.24      3.09 o
   0  10  10        1.30        4.30      4.08 o
   1  10  10       19.39       17.67      3.00 o
   2  10  10        8.21        8.63      3.40 o
   3  10  10        0.16       -2.46      2.46 o
   4  10  10        1.50       -0.12      2.93 o
   2   0  11       18.91       18.52      3.04 o
   4   0  11       63.67       67.85      6.83 o
   6   0  11        7.23        0.22      3.64 o
   8   0  11        1.33        0.83      3.64 o
   1   1  11       56.11       60.36      3.17 o
   2   1  11       36.51       39.76      2.75 o
   3   1  11        8.93       11.26      1.98 o
   4   1  11       22.38       24.47      2.81 o
   5   1  11       49.81       54.33      3.56 o
   6   1  11        3.23        7.62      2.13 o
   7   1  11        4.99        4.18      2.71 o
   8   1  11        0.57       -2.21      2.21 o
   9   1  11        9.47        7.57      3.44 o
   1   2  11        0.36        0.21      1.59 o
   2   2  11       14.28       13.41      2.36 o
   3   2  11        7.10        7.50      2.19 o
   4   2  11        4.41        1.31      1.51 o
   5   2  11       11.50       11.40      2.10 o
   6   2  11        0.06       -1.53      1.53 o
   7   2  11        0.66        2.34      2.07 o
   8   2  11        2.34        4.48      2.24 o
   9   2  11        5.56        2.95      2.90 o
   1   3  11       14.90       16.80      2.63 o
   2   3  11        2.07        0.32      1.91 o
   3   3  11       33.47       35.50      3.22 o
   4   3  11        0.15       -1.53      1.53 o
   5   3  11       31.27       38.81      2.53 o
   6   3  11        6.19        8.01      1.91 o
   7   3  11       15.83       13.78      2.29 o
   8   3  11        3.54        0.44      2.80 o
   9   3  11        9.05        6.45      4.41 o
   1   4  11        0.91        0.40      2.42 o
   2   4  11        1.28        2.85      2.03 o
   3   4  11        7.37        7.82      2.48 o
   4   4  11        1.38        0.94      1.93 o
   5   4  11        4.97        7.42      1.96 o
   6   4  11        0.82       -1.47      1.47 o
   7   4  11        3.18        1.83      1.90 o
   8   4  11        1.74        3.41      2.29 o
   9   4  11        6.79        6.92      3.16 o
   1   5  11       14.99       15.77      2.24 o
   2   5  11        2.75        0.93      2.04 o
   3   5  11       19.24       21.72      2.47 o
   4   5  11        1.55       -0.79      1.71 o
   5   5  11       11.67       13.78      2.26 o
   6   5  11        0.72        0.99      1.60 o
   7   5  11       26.02       29.24      2.84 o
   8   5  11        2.92        0.98      2.26 o
   1   6  11        4.80        5.54      1.95 o
   2   6  11        2.47        3.54      2.16 o
   3   6  11        5.60        5.05      3.07 o
   4   6  11        0.40        0.06      2.11 o
   5   6  11        5.62        5.24      2.34 o
   6   6  11        1.66        2.15      2.83 o
   7   6  11        6.16        8.14      3.07 o
   1   7  11        2.90        5.25      2.30 o
   2   7  11        0.59       -1.25      1.77 o
   3   7  11        4.78        2.67      2.27 o
   4   7  11        0.65        1.07      2.21 o
   5   7  11       19.20       26.80      4.60 o
   1   8  11        6.28        6.22      3.03 o
   2   8  11        4.58        1.24      2.85 o
   0   0  12       40.99       29.71      5.51 o
   2   0  12        6.98       11.80      4.41 o
   4   0  12       34.47       31.91      5.79 o
   0   1  12        3.53       -2.09      3.31 o
   1   1  12        1.25        1.57      2.08 o
   2   1  12        3.01        0.08      2.31 o
   3   1  12        0.21        1.68      2.62 o
   4   1  12        9.36        9.78      2.81 o
   5   1  12        1.38       -0.90      5.26 o
   0   2  12        4.92        3.20      3.91 o
   1   2  12        1.02        0.87      2.63 o
   2   2  12       38.67       42.77      4.40 o
   3   2  12        4.88        4.67      1.96 o
   4   2  12        5.11        6.34      2.88 o
   5   2  12        0.04        2.50      2.65 o
   0   3  12        7.68        4.85      4.19 o
   1   3  12        0.28        1.79      2.59 o
   2   3  12        3.49       -0.18      2.57 o
   3   3  12        0.00        2.53      2.47 o
   4   3  12        0.66       -0.05      2.15 o
   0   4  12       15.74       28.22      5.57 o
   1   4  12        0.06        1.67      2.67 o
   2   4  12       13.18       13.15      2.67 o
 
